# Supplementary material for: The landscape of microsatellites in the enset (Ensete ventricosum) genome and web-based marker resource development
Source: Sci Rep. 2020 Sep 17;10:15312. doi: 10.1038/s41598-020-71984-x (PMC7498607; doi:10.1038/s41598-020-71984-x)
Supplement: Supplementary file 2 — Supplementary file2. [file 41598_2020_71984_MOESM2_ESM.xlsx]

## Sheet: S1
Table S1. Comparative survey of microsatellite sequences in plant genome
Division	Monocots	Monocots	Monocots	Monocots	Monocots	Gymnosperm	Monocots	Monocots	Monocots	Monocots	Monocots	Monocots	Monocots	Monocots	Monocots	Monocots	Monocots	Monocots	Monocots	Monocots
Common name					enset	spruce	banana	plantain			oil palm	duck weed	bamboo	rice	foxtail mollet	Sorghum bicolor	maize		barley	wheat
Family					Musaceae	Piceaceae	Musaceae	Musaceae	Musaceae	Musaceae	Arecaceae	Araceae	Poaceae	Poaceae	Poaceae	Poaceae	Poaceae	Poaceae	Poaceae	Poaceae
Subfamily													Bambusoideae	Ehrhartoideae	Panicoideae	Panicoideae	Panicoideae	Pooideae	Pooideae	Pooideae
Latin name	Ensete ventricosum 'Bedadeti'	Ensete ventricosum 'Dereav'	Ensete ventricosum 'JungleSeeds'	Ensete ventricosum 'Onjamo	Ensete ventricosum (Avg)	Picea abies	Musa acuminata	Musa balbisiana	Musa itinerans	Musa schizocarpa	Elaeis guineensis	Spirodela polyrhiza	Phyllostachys edulis	Oryza sativa ssp. indica	Setaria italica	Sorghum bicolor	Zea mays	Brachypodium distachyon	Hordeum vulgare	Triticum aestivum
Total number of sequences examined	45745	60129	52692	51525	52522.8	10253694	24	12	75687	194	40061	33	277278	14	336	874	267	10	19705	735945
Total size of examined sequences (bp)	451284018	429479738	437269916	444841970	4.40719e+08	12301351591	450848473	402547155	462139488	525283493	1535178229	145199413	2051719643	390983850	405737341	732152042	2135083061	271163419	4045300851	13427942385
Total number of identified microsatellites	105347	93180	115315	97338	102795	1103512	91882	83354	91589	114207	176360	51056	145515	77562	31374	73630	110635	24942	112616	983371
Number of microsatellite containing sequences	21365	28560	32583	25495	27000.8	713309	24	12	7083	185	10693	33	18647	14	92	357	204	8	1905	232238
Sequences contain more than 1 microsatellites	14669	17687	21768	16647	17692.8	200656	22	12	3803	161	5022	33	8354	14	50	166	162	5	303	144877
Microsatellites in compound formation	2874	2129	2146	2297	2361.5	24997	3132	2840	2472	4546	5388	1641	5589	2083	622	1561	1906	258	574	24767
Microsatellites coverage (bp)	1269820	1078062	1406899	1120367	1218787	13461665	1166295	1052530	1069806	1588395	2053236	650479	1761104	848677	311177	787218	1170690	239650	1133312	11670273
Microsatellites coverage (bp %)	0.0028	0.0025	0.0032	0.0025	0.0028	0.0011	0.0026	0.0026	0.0023	0.003	0.0013	0.0045	0.0009	0.0022	0.0008	0.0011	0.0005	0.0009	0.0003	0.0009
Microsatellites density (1 Microsatellites per ** bp)	4283.79	4609.14	3791.96	4570.08	4313.74	11147.5	4906.82	4829.37	5045.8	4599.4	8704.8	2843.92	14099.7	5040.92	12932.3	9943.66	19298.4	10871.8	35921.2	13655
Microsatellites density (per Mbp)	233.438	216.96	263.716	218.815	233.244	203.798	207.066	198.185	217.42	77.3259	100.567	198.376	351.627	91.9814	27.8387	114.879	70.9234	89.7066	73.2332	51.8177
Class I microsatellites	46567	37593	46113	39202	42368.8	496610	44719	38950	41468	58596	57929	29993	66876	25714	10252	29827	36964	6740	28316	356526
Class II microsatellites	55906	53458	67056	55839	58064.8	581905	44031	41564	47649	51065	113043	19422	73050	49765	20500	42242	71765	17944	83726	602078
AT rich microsatellites	73710	59922	78950	63418	69000	853367	57578	51071	58742	78651	133470	10478	64067	31800	9894	39272	41485	8170	39975	335018
GC rich microsatellites	10572	12726	14561	13022	12720.2	69076	12434	11467	10800	13027	11869	7917	40883	35356	16924	25085	53660	13655	51701	395792
AT/GC balance microsatellites	18191	18403	19658	18601	18713.2	156072	18738	17976	19575	17983	25633	31020	34976	8323	3934	7712	13584	2859	20366	227794
Mono-nucleotide repeats	30463	32908	48256	33961	36397	333417	20708	21342	19934	26052	78323	5661	33840	19069	8672	14237	24005	8231	40475	248328
Di-nucleotide repeats	42406	31589	36695	33319	36002.2	456869	45913	40503	43988	53456	56846	34269	65170	19813	5790	18928	27780	3510	26896	329676
Tri-nucleotide repeats	25818	22784	24299	23928	24207.2	228466	20064	17520	22130	26852	24427	8667	29682	31567	13521	29081	46734	10700	35400	349848
Tera-nucleotide repeats	2550	2211	2366	2326	2363.25	26767	2366	1846	2565	3562	7247	1545	5878	2576	1318	5482	3519	989	4403	26009
Penta-nucleotide repeats	3014	2630	2712	2740	2774	41841	1579	1141	1562	1860	7004	427	6262	2726	1353	3210	5334	1022	3507	16449
Hexa-nucleotide repeats	1096	1058	987	1064	1051.25	16152	1252	1002	1410	2425	2513	487	4683	1811	720	2692	3263	490	1935	13061
Motif rich					AT Rich	AT Rich	AT Rich	AT Rich	AT Rich	AT Rich	AT Rich	equal AT/GC content	AT Rich	GC Rich	GC Rich	AT Rich	GC Rich	GC Rich	GC Rich	GC Rich
Genome AT content %					60.9%	0.621	0.612	0.611	0.612	0.606	0.628	0.58	0.561	0.564	0.539	0.561	0.531	0.536	0.557	0.538
Genome GC content %					39.1%	0.379	0.388	0.389	0.388	0.394	0.372	0.42	0.439	0.436	0.461	0.439	0.469	0.464	0.443	0.462

## Sheet: S2
Table S2. Total frequency count and percentage of top most best repeat motif
		Genome accession
Type (% in genome)	Motif	Bedadeti		Derea		JungleSeeds		Onjamo		Average
		counts	%	count	%	count	%	count	%	Count	%
Mono (~35%)	A/T	28227	92.6599	28544	86.7388	41914	86.8576	29359	86.4492	32011	88.1764
	C/G	2236	7.34005	4364	13.2612	6342	13.1424	4602	13.5508	4386	11.8236
Di(~35%)	AT/AT	23318	54.9875	12739	40.3273	16587	45.2023	14214	42.6603	16714.5	45.7944
	AG/CT	16440	38.7681	16420	51.9801	17414	47.4561	16566	49.7194	16710	46.9809
	AC/GT	2640	6.22553	2425	7.67672	2685	7.31707	2529	7.59026	2569.75	7.2024
	CG/CG	8	0.0188653	5	0.0158283	9	0.0245265	10	0.0300129	8	0.0223082
Tri(~24%)	AAT/ATT	8934	34.6038	6321	27.7432	7906	32.5363	7049	29.4592	7552.5	31.0856
	AAG/CTT	6888	26.6791	6556	28.7746	6566	27.0217	6848	28.6192	6714.5	27.7736
	AGG/CCT	3078	11.9219	3076	13.5007	3102	12.766	3132	13.0893	3097	12.8195
	AGC/CTG	1606	6.22047	1601	7.02686	1516	6.23894	1609	6.72434	1583	6.55265
	ATC/ATG	1553	6.01518	1507	6.61429	1488	6.12371	1508	6.30224	1514	6.26386
	ACC/GGT	1019	3.94686	1029	4.51633	1006	4.14009	1047	4.37563	1025.25	4.24473
	AAC/GTT	950	3.6796	932	4.09059	954	3.92609	952	3.9786	947	3.91872
	CCG/CGG	784	3.03664	762	3.34445	763	3.14005	753	3.14694	765.5	3.16702
	ACG/CGT	517	2.00248	513	2.25158	491	2.02066	526	2.19826	511.75	2.11824
	ACT/AGT	489	1.89403	487	2.13746	507	2.08651	504	2.10632	496.75	2.05608
Tetra(~2.3%)	AAAT/ATTT	622	24.3922	419	18.9507	545	23.0347	458	19.6905	511	21.517
	AGAT/ATCT	379	14.8627	366	16.5536	368	15.5537	363	15.6062	369	15.6441
	ACAT/ATGT	295	11.5686	227	10.2668	237	10.0169	238	10.2322	249.25	10.5211
	AAAG/CTTT	188	7.37255	195	8.81954	196	8.28402	202	8.68444	195.25	8.29014
	AGGG/CCCT	174	6.82353	169	7.6436	153	6.46661	169	7.26569	166.25	7.04986
	ATCC/ATGG	135	5.29412	120	5.42741	140	5.91716	144	6.19089	134.75	5.70739
	ATGC/ATGC	85	3.33333	92	4.16101	81	3.4235	105	4.51419	90.75	3.85801
	AAGG/CCTT	84	3.29412	82	3.70873	84	3.5503	81	3.48237	82.75	3.50888
	AATT/AATT	73	2.86275	65	2.93985	67	2.83178	61	2.62253	66.5	2.81423
	AATG/ATTC	70	2.7451	70	3.16599	71	3.00085	61	2.62253	68	2.88361
	Others	445	17.451	406	18.3627	424	17.9205	444	19.0886	429.75	18.2057
Penta(~2.7%)	AATAT/ATATT	1404	46.5826	948	36.0456	1005	37.0575	1048	38.2482	1101.25	39.4835
	AAAAT/ATTTT	190	6.30392	182	6.92015	193	7.11652	184	6.71533	187.25	6.76398
	AAAAG/CTTTT	120	3.98142	111	4.22053	125	4.60914	116	4.23358	118	4.26117
	AGAGG/CCTCT	94	3.11878	93	3.53612	85	3.13422	102	3.72263	93.5	3.37794
	AAGCC/CTTGG	90	2.98607	133	5.05703	172	6.34218	126	4.59854	130.25	4.74596
	AAGGG/CCCTT	64	2.12342	61	2.31939	48	1.76991	58	2.11679	57.75	2.08238
	AAGAG/CTCTT	55	1.82482	52	1.97719	41	1.5118	46	1.67883	48.5	1.74816
	AGGGG/CCCCT	53	1.75846	58	2.20532	38	1.40118	48	1.75182	49.25	1.7792
	AAAAC/GTTTT	50	1.65893	45	1.71103	46	1.69617	54	1.9708	48.75	1.75923
	AACCG/CGGTT	50	1.65893	87	3.30798	77	2.83923	74	2.70073	72	2.62672
	Others	844	28.0027	860	32.6996	882	32.5221	884	32.2628	867.5	31.3718
Hexa(~1.0%)	AAGAGG/CCTCTT	73	6.66058	68	6.42722	73	7.39615	73	6.8609	71.75	6.83621
	AGAGGG/CCCTCT	63	5.74818	63	5.95463	63	6.38298	62	5.82707	62.75	5.97821
	AAAAAT/ATTTTT	54	4.92701	42	3.96975	53	5.36981	50	4.69925	49.75	4.74145
	AACTCC/AGTTGG	51	4.65328	56	5.29301	54	5.47112	62	5.82707	55.75	5.31112
	AAATAT/ATATTT	40	3.64964	24	2.26843	25	2.53293	30	2.81955	29.75	2.81764
	AAAAAG/CTTTTT	28	2.55474	30	2.83554	19	1.92503	23	2.16165	25	2.36924
	ACATAT/ATATGT	27	2.4635	11	1.0397	31	3.14083	13	1.2218	20.5	1.96646
	AAAAAC/GTTTTT	23	2.09854	22	2.0794	16	1.62107	19	1.78571	20	1.89618
	AGATGG/ATCTCC	23	2.09854	27	2.55198	16	1.62107	22	2.06767	22	2.08482
	AAGGGG/CCCCTT	22	2.0073	25	2.36295	26	2.63425	21	1.97368	23.5	2.24454
	Others	692	63.1387	690	65.2174	611	61.9048	689	64.7556	670.5	63.7541

## Sheet: S3
Table S3. List of overlapping primer with published microsatellites primer of enset
Data from Enset SSR database								From Olango et al 2015
Id microsatellites databse	Microsatellites id	Repeat type	Motif	Microsatellites class	Motif rich with	Forward primer (5'-3')	Reverseprimer (5'-3')		Serial No.	Sequence read ID	Forward primer (5'-3')	Reverseprimer (5'-3')	Microsatellites motif	Expected Product size (bp)	Tm (°C)
EnSSRM00199624	EnOnjSSR003440	p2	(TG)13	Class I	equal AT/GC content	TGGAAGAACTGCAACTGGAC	TGTTGGAAGTTGTTGGGTTG	Ensven_001257	30	Ensven_001257	TGGAAGAACTGCAACTGGAC	AGTTAGATTAGTAACACCCAACGAC	(TG)13	209	59
EnSSRM00020585	EnBedSSR020585	p2	(CT)11	Class I	equal AT/GC content	ATCAAGGTCATGTGCTGTGC	GGAGTCCGGTAGGGCTTTAG	Ensven_002551	58	Ensven_002551	GGAGTCCGGTAGGGCTTTAG	ATCAAGGTCATGTGCTGTGC	(AG)11	189	60
EnSSRM00110150	EnDerSSR037842	p2	(CA)10	Class I	equal AT/GC content	AAACCCTAACGTCCCTCCTC	ATCTGCATGCACCCTAGCTT	Ensven_003201	73	Ensven_003201	CAGCACCGAGTTGACTTGAC	AAACCCTAACGTCCCTCCTC	(GT)14	116	60
EnSSRM00245212	EnOnjSSR049028	p2	(GT)10	Class I	equal AT/GC content	ATCTGCATGCACCCTAGCTT	AAACCCTAACGTCCCTCCTC	Ensven_003201	73	Ensven_003201	CAGCACCGAGTTGACTTGAC	AAACCCTAACGTCCCTCCTC	(GT)14	116	60
EnSSRM00147692	EnJunSSR016867	p2	(AC)15	Class I	equal AT/GC content	GTTCGACTCGTCCAAGAAGG	TGTTCGACTGCTGAAGGTTG	Ensven_003748	79	Ensven_003748	GTTCGACTCGTCCAAGAAGG	ACTGTCTTAGTGATAGCCATGC	(AC)15	111	59
EnSSRM00022909	EnBedSSR022909	p2	(AG)8	Class II	equal AT/GC content	TGCACAAAGCTACGAACCAC	TGCACACAGGATCACACACT	Ensven_005899	128	Ensven_005899	TGCACAAAGCTACGAACCAC	TCTCTCTCTCTCTCTTGTCATGG	(AG)13	122	59
EnSSRM00148838	EnJunSSR018013	p2	(TC)11	Class I	equal AT/GC content	CGATGTCCACGTTTAGCACA	TGCACAAAGCTACGAACCAC	Ensven_005899	128	Ensven_005899	TGCACAAAGCTACGAACCAC	TCTCTCTCTCTCTCTTGTCATGG	(AG)13	122	59
EnSSRM00018817	EnBedSSR018817	p2	(CA)12	Class I	equal AT/GC content	AACCCACACCCACTCTCAAG	GGTTTGCCTTTTCCTTTTCC	Ensven_006673	152	Ensven_006673	AACCCACACCCACTCTCAAG	TGGAGCTCTCTCTCTCTCTC	(CA)12	117	58
EnSSRM00212913	EnOnjSSR016729	p2	(CT)10	Class I	equal AT/GC content	GGTTTGCCTTTTCCTTTTCC	AACCCACACCCACTCTCAAG	Ensven_006673	152	Ensven_006673	AACCCACACCCACTCTCAAG	TGGAGCTCTCTCTCTCTCTC	(CA)12	117	58
EnSSRM00037219	EnBedSSR037219	p2	(AG)8	Class II	equal AT/GC content	CGTGTGTGTGTGTGTGTGTG	CTTGCATCCCAACCTAAGGA	Ensven_006898	157	Ensven_006898	TTAAAACAGTAGCTAACCGCAG	CGTGTGTGTGTGTGTGTGTG	(TC)13	81	57
EnSSRM00138254	EnJunSSR007429	c	(CA)11(TA)8	Class I	AT rich SSR	TTGGCAACAATGGGCTTAAT	CGTGTGTGTGTGTGTGTGTG	Ensven_006898	157	Ensven_006898	TTAAAACAGTAGCTAACCGCAG	CGTGTGTGTGTGTGTGTGTG	(TC)13	81	57
EnSSRM00022510	EnBedSSR022510	p2	(AC)18	Class I	equal AT/GC content	GTGGCAGTGGAGCAGTACCT	GGTATGAAAGCCACACCACC	Ensven_007095	161	Ensven_007095	GGTATGAAAGCCACACCACC	AGTTCACCCACGCCTCAC	(GT)16	246	60
EnSSRM00151296	EnJunSSR020471	p2	(GT)12	Class I	equal AT/GC content	GGTATGAAAGCCACACCACC	GTGGCAGTGGAGCAGTACCT	Ensven_007095	161	Ensven_007095	GGTATGAAAGCCACACCACC	AGTTCACCCACGCCTCAC	(GT)16	246	60
EnSSRM00002619	EnBedSSR002619	p2	(CT)10	Class I	equal AT/GC content	GCTCAGCCAAGTCAGGAAAC	CGCTCAGAATGAACAACGAA	Ensven_007919	179	Ensven_007919	GCACACACACACACAGAGAG	GCTCAGCCAAGTCAGGAAAC	(AG)11	125	60
EnSSRM00149734	EnJunSSR018909	p2	(AG)18	Class I	equal AT/GC content	CGCTCAGAATGAACAACGAA	GCTCAGCCAAGTCAGGAAAC	Ensven_007919	179	Ensven_007919	GCACACACACACACAGAGAG	GCTCAGCCAAGTCAGGAAAC	(AG)11	125	60
EnSSRM00168129	EnJunSSR037304	p2	(CT)11	Class I	equal AT/GC content	CAGTTGCACGCAGAGAAAAC	ATCTGCTCTTTGTCGTCGCT	Ensven_008071	183	Ensven_008071	AAGCCATTGATGACTCCCCG	CAGTTGCACGCAGAGAAAAC	(AC)12	131	59
EnSSRM00051757	EnBedSSR051757	p2	(CA)12	Class I	equal AT/GC content	GCCACACACACAGTCCAATC	AATTAAACCCCAAGGATGCC	Ensven_008328	190	Ensven_008328	GCCACACACACAGTCCAATC	CTTCGTGATCCAAAAGCCCG	(CA)12	153	60
EnSSRM00087071	EnDerSSR014763	p2	(GT)10	Class I	equal AT/GC content	AATTAAACCCCAAGGATGCC	GCCACACACACAGTCCAATC	Ensven_008328	190	Ensven_008328	GCCACACACACAGTCCAATC	CTTCGTGATCCAAAAGCCCG	(CA)12	153	60
EnSSRM00061640	EnBedSSR061640	p2	(TC)11	Class I	equal AT/GC content	ATTATGGACATGGGAACGGA	AGTTGGGATGAGGTGTGGAG	Ensven_009218	211	Ensven_009218	AGTTGGGATGAGGTGTGGAG	TACCCCACTTCCTGTGCTTC	(AG)11	186	60
EnSSRM00111876	EnDerSSR039568	p2	(AG)11	Class I	equal AT/GC content	AGTTGGGATGAGGTGTGGAG	ATTATGGACATGGGAACGGA	Ensven_009218	211	Ensven_009218	AGTTGGGATGAGGTGTGGAG	TACCCCACTTCCTGTGCTTC	(AG)11	186	60

## Sheet: S4
Table S4. Number distribution of enset microsatellite markers on the chromosome of the Musa genome
	Bedadeti	Derea	JungleSeeds	Onjamo	Total	%
Musa acuminata (A genome)	5140	4884	4705	4976	19705	12.7469
Musa balbisiana (B genome)	5062	4826	4614	4894	19396	12.5471
Musa itinerans	5228	4948	4773	5028	19977	12.9229
Musa schizocarpa	5043	4790	4575	4829	19237	12.4442
Over all	5118.25	4862	4666.75	4931.75	19578.8
%	8.26084	9.87048	9.84567	9.52278	12.6653
Chromosome wise distribution
Musa acuminata (A genome)
MuAChr01	339	316	330	307
MuAChr02	424	386	390	407
MuAChr03	533	508	487	536
MuAChr04	605	547	550	573
MuAChr05	465	454	418	449
MuAChr06	560	538	508	562
MuAChr07	461	432	394	421
MuAChr08	507	476	473	491
MuAChr09	404	419	406	417
MuAChr10	441	419	393	435
MuAChr11	344	341	306	326
MuAchrUn_random	57	48	50	52
Total	5140	4884	4705	4976
Musa balbisiana (B genome)
MuBChr01	392	368	384	360
MuBChr02	380	346	333	346
MuBChr03	514	479	451	503
MuBChr04	477	457	448	462
MuBChr05	422	431	391	427
MuBChr06	503	496	456	509
MuBChr07	423	393	371	390
MuBChr08	494	456	442	481
MuBChr09	399	398	393	400
MuBChr10	439	417	397	428
MuBChr11	348	350	307	332
MuBchrUn_random	271	235	241	256
Total	5062	4826	4614	4894
Musa schizocarpa
MuSChr01	361	320	332	315
MuSChr02	425	388	372	405
MuSChr03	529	520	478	530
MuSChr04	596	548	552	548
MuSChr05	466	454	401	447
MuSChr06	482	471	436	475
MuSChr07	458	419	400	425
MuSChr08	510	467	463	489
MuSChr09	398	414	404	411
MuSChr10	446	421	413	442
MuSChr11	339	337	297	313
MuSChrUn_random	33	31	27	32
Total	5043	4790	4575	4832

## Sheet: S5
Table S5. Summary of PCR primer selection principle
Primer selection summary		Count markers	Remaining markers
Total non redundant primer		154586
Remove	In silico Monomorphic and unknow function assigned primer set	53000	101586
Remove	Non functional annotation	100780	806
Remove	Transferability power less than 95% (among the ensete and Musa spp)	690	116
	Clusterd by similar function/genes		40
NB: Transferability power is the percent of transferability rate of the primers to the enset (4 enset landraces) and
Musa species (4 Musa species) and it was estimated by in silico PCR analysis (e-PCR).

## Sheet: S6
Table S6. List of the 40 new microsatellite primer for PCR validation and enset genetic diversity study.
Sl no	Primer id	Microsatellite id	Seq id	Microsatellite types	Motif	Microsatellite size	Microsatellite Start	Microsatellite End	Microsatellite loci	Flank seq (~400bp)	Microsatellite Class	Microsatellite Rich	F Primer (5'---3')	tem	size	R Primer (5'---3')	tem	size	Expected PCR product size	F Primer (5'---3')	tem	size	R Primer (5'---3')	tem	size	Expected PCR product size	F Primer (5'---3')	tem	size	R Primer (5'---3')	tem	size	Expected PCR product size	in slico polymorphism	In slico transferability	Transferable to the species	percent of transferability	E-PCR raw result	Functional annotation	Predicted gene function	Blast result on MUSA A Genome
1	EnSSRM00000763	EnBedSSR000763	EnBedJTFG02000030	p3	(TGC)6	18	92864	92881	TGCTGCTGCTGCTGCTGC	TTGCCTTCCTGGATTGCCTCCACGTCCTTCGGCGGATGATGCATTCCCAGCTTCTTGCTTCACCAAGTTGCTGCGGCCAAAGTCGGAGAATACTCCAGCCGCCAGCATCCCATTACCTCCGATGCTGGCCTCACCATGGAGCACGTTGAATCCGCTGTTCCCTCCGGAGCCCACTCCGAGCTGACCATGCAGTGCCGTTTGCTGCTGCTGCTGCTGCAAGGTCGACATCGGTGACTGGGCATACAGCATGGAGGATCGAGCAGCCAGAAGGGACTGAGGAGTCATGGGCTGTGCTTGCTGGTGTGGGATATAACGAGGGCCAGACTGCATGACGGTATTGGGTGGAAACTGCTGATGGTAAATAAATATGATGAGGCATGAAAATTGCACTGATCTGAA…	Class II	GC rich SSR	CATTCCCAGCTTCTTGCTTC	59.955	20	CATGCTGTATGCCCAGTCAC	60.144	20	209	ATTCCCAGCTTCTTGCTTCA	59.955	20	CATGCTGTATGCCCAGTCAC	60.144	20	208	CATTCCCAGCTTCTTGCTTC	59.955	20	ACAGCCCATGACTCCTCAGT	59.713	20	251	Poly	Transferable	Derea, JungleSeeds, Onjamo, Musa acuminata, Musa balbisiana, Musa itinerans	100	Der!1!209!209,209!0!Mono|Jun!1!206!209,209!3!Poly|Onj!1!209!209,209!0!Mono|MusaA!1!206!209,209!3!Poly|MusaB!1!206!209,209!3!Poly|MusaI!1!206!209,209!3!Poly	Functional	GRF1-interacting factor 1	Ma09_p10380.1!1!354!80!196!82!0!-1!181!1!3.00E-46!418!215!117!54
2	EnSSRM00005466	EnBedSSR005466	EnBedJTFG02000318	p3	(CAG)9	27	4640	4666	CAGCAGCAGCAGCAGCAGCAGCAGCAG	TCTCTCTATCTATCTATCTGCCCTTACCCTTCCTTAAGTGCCACCAAAAGCTAAGAGAAGAAGCCAACCTCAAATCCTTCTCTTCTTCTTCTTCTCTCTTTCTCCTGCAACCATGGGTTCCTTGTTCGAGAATGTCCAGAAGAAAAGGCTCTTCCCCACCATGCCTTACAAGGACGAGCTCCCCACCTTCCAAGTGCATCAGCAGCAGCAGCAGCAGCAGCAGCAGGACTCCCACCTCATAGGCCTTAGGAAGCGGATCTCCTCTTTCTCCGTCAAGATCCAGCCCTTGTCCTCGGTCTCCACCGAATGGGCCATCAGGCGGTGCAAGTCCATGCCGTCCATCGGGGAGTTCGCCGGCGGGCCTCTGAGGAGGTGGTGGGGCTCCTGGTGGGGGTGGAT…	Class I	GC rich SSR	CCTTCCTTAAGTGCCACCAA	60.103	20	GCTGGATCTTGACGGAGAAA	60.34	20	257	CAACCATGGGTTCCTTGTTC	60.21	20	GCTGGATCTTGACGGAGAAA	60.34	20	177	CCTTAAGTGCCACCAAAAGC	59.747	20	GCTGGATCTTGACGGAGAAA	60.34	20	253	Poly	Transferable	Derea, JungleSeeds, Onjamo, Musa acuminata, Musa balbisiana, Musa itinerans	100	Der!1!257!257,257!0!Mono|Jun!1!254!257,257!3!Poly|Onj!1!257!257,257!0!Mono|MusaA!1!244!257,257!13!Poly|MusaB!1!241!257,257!16!Poly|MusaI!1!247!257,257!10!Poly	Functional	expressed protein	Ma04_p28450.1!113!427!1!100!89!0!1!192!1!7.00E-50!427!166!100!60
3	EnSSRM00007557	EnBedSSR007557	EnBedJTFG02000489	p3	(CCG)5	15	44598	44612	CCGCCGCCGCCGCCG	GGTTAATGATCTTGAGGATGTTGCTGACGCCGAACAGGCGGTGGCAGTTCAGGAACTGCTTCGGCTGGTCGGCCGGGAAGAAGGCGGCGAGGGGGCAATCCGCCGCACATCTCCTCCGCTGGTACTTGCATGCTGCGCATGCCTGGTTCGTCCCCCCCTTCACCGTCATCTCCTCCGTCTCCTTCTTCTTCCGCCGCCACCGCCGCCGCCGCCGCCACCGCAAGTGGTGCTGTTGCTACTTGAACGAGGCAATCACGCCGAGGTGGTGGAGGAGGGGGAGGAGGAGAGTGTTAGAAGACACCGAGTCGGATAGAGAGAGAGGATCAGTGGTTGCGGATTTGGCGGTGGGGATGGGCGCACGCGTAAAAGGCCCGAGCGGGTGACAGATTCGAAGGTGGA…	Class II	GC rich SSR	TCTTGAGGATGTTGCTGACG	59.984	20	GTAGCAACAGCACCACTTGC	59.52	20	230	TCATCTCCTCCGTCTCCTTC	59.334	20	CGCAACCACTGATCCTCTCT	60.408	20	170	CATCTCCTCCGCTGGTACTT	59.308	20	CGCAACCACTGATCCTCTCT	60.408	20	228	Poly	Transferable	Derea, JungleSeeds, Onjamo, Musa acuminata, Musa balbisiana, Musa itinerans	100	Der!1!236!230,230!6!Poly|Jun!1!230!230,230!0!Mono|Onj!1!236!230,230!6!Poly|MusaA!1!212!230,230!18!Poly|MusaB!1!212!230,230!18!Poly|MusaI!1!215!230,230!15!Poly	Functional	LOB domain-containing protein 27	Ma05_p15490.1!17!169!1!51!84!0!-1!96.3!1!8.00E-21!415!51!51!100
4	EnSSRM00010373	EnBedSSR010373	EnBedJTFG02000752	p3	(GAA)13	39	5470	5508	GAAGAAGAAGAAGAAGAAGAAGAAGAAGAAGAAGAAGAA	AATAACATTAGAAAGCCAACATTTGGATCGACCTCCGGCAATTTGTATTGAGGTTCAGCAGATCGGCTTCTAGGGGAGACGGTGGCGGTGCAGAAGCGGCAGTGAGTCATTGGCGTGCAGCCACTGGCCGACGGCGCAGCAACAGGAAGAAGCGCGGGAGAGCTTCTCCAAGTCCTCGAGAGTATAGTCTGGGAACCTCGAAGAAGAAGAAGAAGAAGAAGAAGAAGAAGAAGAAGAAGAGGAGATGAGGTGGAGGAGGTCCTCGAAGAGGGACTCGTCGCAGGGGAGGGAGAGCGGGCCGGGGCGGGAGGCGAAGCCGTACTCCTCCTCGGCCTGGCGGAGCAGATCCCGGAAAGCGGGGTGGTTGAGATGCGACGCCCGCACCACGAACCGCCTCGA…	Class I	AT rich SSR	AAGCCAACATTTGGATCGAC	59.939	20	GGACCTCCTCCACCTCATCT	60.469	20	250	AAGCCAACATTTGGATCGAC	59.939	20	AGGACCTCCTCCACCTCATC	60.469	20	251	AAGCCAACATTTGGATCGAC	59.939	20	GAGGACCTCCTCCACCTCAT	60.469	20	252	Poly	Transferable	Derea, JungleSeeds, Onjamo, Musa acuminata, Musa balbisiana, Musa itinerans	100	Der!1!250!250,250!0!Mono|Jun!1!223!250,250!27!Poly|Onj!1!250!250,250!0!Mono|MusaA!1!238!250,250!12!Poly|MusaB!1!238!250,250!12!Poly|MusaI!1!235!250,250!15!Poly	Functional	Putative Indole-3-acetic acid-induced protein ARG7	Ma07_p06620.1!103!438!37!144!82!0!-1!183!1!4.00E-47!439!154!108!70
5	EnSSRM00011571	EnBedSSR011571	EnBedJTFG02000857	p3	(AGG)5	15	31222	31236	AGGAGGAGGAGGAGG	CATCATCATTCGCACGAATTCCTCGTAATTGACTTGCCCATCTCCATCCAAGTCGGCCTCTTTGATCATCTGATCCACCTCCTCGTCTGTCAGCTTCTCTCCGAGATTTATCATCACATTCCTCAGCTAGAGAGAGAGCGAGCAAGCAAGAACAGGAAAAGATGAGATGACGGCGGCGGGGAGGGGGAAGGGGGCAAAAAGGAGGAGGAGGAGGAGACGGAAGCTTGTCTTAACCAATTACCTCGGTAGCTGAAATATAGCCATTTTGATCCTTGTCGAAGATCTTGAATGCTTCCTTCAGTTCTTCCTCCACATTAGTCTCCTGCAGAGAAGAAGAACATGATCGATCGAACCAAGCCACCGTGTGTTGGATTGACTTGCTTACCTTCACTTTTCTGG…	Class II	GC rich SSR	CATCTGATCCACCTCCTCGT	60.072	20	CGACAAGGATCAAAATGGCT	60.074	20	212	TCCTCGTAATTGACTTGCCC	60.074	20	CGACAAGGATCAAAATGGCT	60.074	20	259	AGAGAGAGCGAGCAAGCAAG	60.179	20	CAAGTCAATCCAACACACGG	60.001	20	250	Poly	Transferable	Derea, JungleSeeds, Onjamo, Musa acuminata, Musa balbisiana, Musa itinerans	100	Der!1!194!212,212!18!Poly|Jun!1!193!212,212!19!Poly|Onj!1!194!212,212!18!Poly|MusaA!1!168!212,212!44!Poly|MusaB!1!167!212,212!45!Poly|MusaI!1!170!212,212!42!Poly	Functional	Calmodulin	Ma08_p18810.1!25!114!1!30!77!0!-1!52!1!2.00E-07!415!40!30!75
6	EnSSRM00016422	EnBedSSR016422	EnBedJTFG02001411	p3	(CCT)8	24	33248	33271	CCTCCTCCTCCTCCTCCTCCTCCT	CGAGGTCCTCCGCACTCTGGGCTCCACCTCCGCCGACGACGTGAAGCGCACCATGGCCGAGATCGACACCGACGGCGACGGCAACATCGACTTCAAGGAGTTCGGCGCCTTCTGCCGCGCCAACCCTGGCCTCATGAAGGACGTGGCCAAGGTCTTCCTTTGAGTTTTCTTTTTTGCCTTCTCCTTCCTCTTCTTCTTCCCTCCTCCTCCTCCTCCTCCTCCTCGATCGTCGTCGTTGTGTGCCGGTGGAAATGTGTTATGGATCCTATCAGATTAAAGTAATCGTCGTCACGAATGTGAATCGATACATCATCTACTGCATGAAGACACCGATTTCTGTTTCTGATGCAAGTCTGATTCAGACACCGAGCTTTCACAAGATCTAATAATAAAGTTTTC…	Class I	GC rich SSR	ATCGACTTCAAGGAGTTCGG	59.284	20	GATTCACATTCGTGACGACG	60.12	20	218	ATCGACTTCAAGGAGTTCGG	59.284	20	TTCACATTCGTGACGACGAT	60.12	20	216	TTTGCCTTCTCCTTCCTCTTC	59.948	21	TTGTGAAAGCTCGGTGTCTG	60.025	20	207	Poly	Transferable	Derea, JungleSeeds, Onjamo, Musa acuminata, Musa balbisiana, Musa itinerans	100	Der!1!218!218,218!0!Mono|Jun!1!220!218,218!2!Poly|Onj!1!218!218,218!0!Mono|MusaA!1!227!218,218!9!Poly|MusaB!1!230!218,218!12!Poly|MusaI!1!236!218,218!18!Poly	Functional	Polcalcin Phl p 7	Ma04_p05520.1!2!160!30!82!94!0!1!103!1!5.00E-23!424!82!53!65
7	EnSSRM00023104	EnBedSSR023104	EnBedJTFG02002343	p3	(TCT)14	42	33868	33909	TCTTCTTCTTCTTCTTCTTCTTCTTCTTCTTCTTCTTCTTCT	TGGAGCAAGCTCTGGAACAAAGGATGCTGCAGGTAGGAGACGGGGACGACGAACCGCTTCTCCATGTCGCCGACGTACACCGCGAAGTGCCCCTTGGGCACATCCGGCGCCCACGAGTGGTGCTTCCTGAAGGACCGTTGAAGCATCTCCTTCACGCGGACCACTCCTGCCAATCGAACTCCCATGGCTCCCCTCTTTCTCTTCTTCTTCTTCTTCTTCTTCTTCTTCTTCTTCTTCTTCTTTCCGAGAGCTAGTGACTGCCTGTGGACGGCGGGTGAGTGCCTACAAGACATACATATAGAGAGAGAGAGAGAGATAGAGGGGAGGGGGCCGAATCGAAGTAAATTGTTGGGAACGTACATGTTACTGAATTCCACGAATCGAGACAGTGCATGTCCC…	Class I	AT rich SSR	TTCCTGAAGGACCGTTGAAG	60.224	20	CATGCACTGTCTCGATTCGT	59.862	20	272	CTTCCTGAAGGACCGTTGAA	60.224	20	CATGCACTGTCTCGATTCGT	59.862	20	273	CTGAAGGACCGTTGAAGCAT	60.255	20	CATGCACTGTCTCGATTCGT	59.862	20	269	Poly	Transferable	Derea, JungleSeeds, Onjamo, Musa acuminata, Musa balbisiana, Musa itinerans	100	Der!1!244!272,272!28!Poly|Jun!1!253!272,272!19!Poly|Onj!1!269!272,272!3!Poly|MusaA!1!282!272,272!10!Poly|MusaB!1!278!272,272!6!Poly|MusaI!1!239!272,272!33!Poly	Functional	Putative Auxin-induced protein 15A	Ma09_p21410.1!3!185!1!61!90!0!-1!116!1!7.00E-27!442!96!61!64
8	EnSSRM00025665	EnBedSSR025665	EnBedJTFG02002762	p2	(GA)9	18	24566	24583	GAGAGAGAGAGAGAGAGA	AACACTGGTCCCATCTATGGGAACTCTGGCTTTTGCACTCCTTCCCTCGAATGGAAACCTCTTCCTTCTTTTTCTCTTGCTGCACACAACCGACCCACCACCTCCCCTCCGCAGCTTTATGGCCTCTTTTTGAGCCCCTCCTCATCTCTTCTTTGTCTTCACTGTGTTGTTTCAGAAGAAGGGGAGATCATAGTGCACCGAGAGAGAGAGAGAGAGATGGGGAGGGGGAAGATAGAGATAAAGAAGATAGAGAACCCAACCAATAGGCAGGTGACATACTCCAAGAGGAGGACAGGGATCATGAAGAAGGCAAAGGAGCTGACGGTGTTATGTGATGCTGAGGTTTCCATCATCATGTTCTCCAGCACCGGCAAGTTCTCCGAGTACTGCAGCCCTTCC…	Class II	AT/GC Balance SSR	TTCTCTTGCTGCACACAACC	60.032	20	TCATGATCCCTGTCCTCCTC	60.008	20	233	TTCTCTTGCTGCACACAACC	60.032	20	TTTGCCTTCTTCATGATCCC	60.014	20	243	TTCTCTTGCTGCACACAACC	60.032	20	TGATCCCTGTCCTCCTCTTG	60.191	20	230	Poly	Transferable	Derea, JungleSeeds, Onjamo, Musa acuminata, Musa balbisiana, Musa itinerans	100	Der!1!233!233,233!0!Mono|Jun!1!245!233,233!12!Poly|Onj!1!233!233,233!0!Mono|MusaA!1!222!233,233!11!Poly|MusaB!1!222!233,233!11!Poly|MusaI!1!233!233,233!0!Mono	Functional	MADS-box transcription factor 16	Ma09_p21270.1!217!405!1!63!98!0!1!126!1!6.00E-30!418!102!63!62
9	EnSSRM00028496	EnBedSSR028496	EnBedJTFG02003287	p3	(CTC)6	18	1254	1271	CTCCTCCTCCTCCTCCTC	GACACCATCACGCAACTTTGACCTCGATGGTCTTCGTCTTCTTCGGCTCAGGCGGCGGCAACTTCTCGACGGTGATGGTGAGCACCCCGTCCTTGTACGTTGCGCTGACAACGTCGACATTGGCGTTCTCCGGAAGCGAGAACCTGCGCATGAACTTGCCCATCCGCCGCTCCATCCTCAGGTACTTCACCTCCTCCTTCTCCTCCTCCTCCTCCTCCTTCCGGCGCCGCTCTCCGCTGACGACGAGCACGGAGTCGTCCTCCACCTGGACCTTGATCTCGTTGGGCTTGAGCTCAGGCATGTCCACGACAAAGACGTAGAAGCCCGGGAGCTCCTTCACGTCGGCGGGCGTCTTCGCCATGGCCCTGGCGTCGCGGACGTAGGTCCGAGTAGGGGCGC…	Class II	GC rich SSR	CACCATCACGCAACTTTGAC	60.16	20	ACGAGATCAAGGTCCAGGTG	60.112	20	280	CCTCGATGGTCTTCGTCTTC	59.803	20	ACGAGATCAAGGTCCAGGTG	60.112	20	261	CTTCGTCTTCTTCGGCTCAG	60.269	20	ACGAGATCAAGGTCCAGGTG	60.112	20	251	Poly	Transferable	Derea, JungleSeeds, Onjamo, Musa acuminata, Musa balbisiana, Musa itinerans	100	Der!1!280!280,280!0!Mono|Jun!1!280!280,280!0!Mono|Onj!1!280!280,280!0!Mono|MusaA!1!274!280,280!6!Poly|MusaB!1!274!280,280!6!Poly|MusaI!1!277!280,280!3!Poly	Functional	17.9 kDa class II heat shock protein	Ma07_p25390.1!74!418!25!137!83!0!-1!177!1!3.00E-45!418!158!113!72
10	EnSSRM00031177	EnBedSSR031177	EnBedJTFG02003810	p3	(AGG)5	15	18058	18072	AGGAGGAGGAGGAGG	TCCAATAAGAAATCATAGTGGAAAAAGAAGATGAAGCACTGCAAGCATCCGATACCTTTGCTTACAACAGAAAAGAAGATGAAGACAGAGATGAGGAGTGGCGAAAACTCTGCAGGATGGCTGCGATGGTCATTGACTCGTCATCCTGAACGGAATCGAACTCGAGATGGAGATCATCCCTTTGCTCGGACGCAGGTGAAGGAGGAGGAGGAGGCGGCGGCGGCGGAGACGCCATGTTAGGAGCTAGAAAAGGATAATAAAAGTTGGTTCGAGCACCAGCCAGTCCGCTGAAGGAAATGGAGGAGAGGTCGTAGGCGACTGCAGCCTCCTCTGCCGTGTCGAAGGTACCGAGCCAGTGCCTCTCCTTCGTGTACGGATTACGGATCTCGGCAGCATAGC…	Class II	GC rich SSR	TGAGGAGTGGCGAAAACTCT	59.989	20	CTGGTGCTCGAACCAACTTT	60.291	20	188	GAGGAGTGGCGAAAACTCTG	59.989	20	CTGGTGCTCGAACCAACTTT	60.291	20	187	AGAGATGAGGAGTGGCGAAA	59.95	20	CTGGTGCTCGAACCAACTTT	60.291	20	193	Poly	Transferable	Derea, JungleSeeds, Onjamo, Musa acuminata, Musa balbisiana, Musa itinerans	100	Der!1!188!188,188!0!Mono|Jun!1!188!188,188!0!Mono|Onj!1!188!188,188!0!Mono|MusaA!1!209!188,188!21!Poly|MusaB!1!209!188,188!21!Poly|MusaI!1!200!188,188!12!Poly	Functional	AP2 domain containing protein	Ma07_p19190.1!98!415!39!151!82!0!-1!176!1!8.00E-45!415!162!113!70
11	EnSSRM00037148	EnBedSSR037148	EnBedJTFG02005175	p2	(CA)11	22	22471	22492	CACACACACACACACACACACA	ACAAGAAGGAACCTAATCACTCTCTGCTGCACCTGCTCGCTTGGGGAGGCTCCTCCATTTGCCTTCTCCATGGGTGTTAATGTAGGACATGAGGATGTGGTCTTCGTGAGTTGTCCATGCCCCTCTGTTAAGCCCCTCCTTTGCACAGCATGGCTTCCTTCCCATCTCTCTCTCTCTCTCTCTCTCTCTTTCTCTCACTCACACACACACACACACACACAGACACGCACGCACGCACACTCTGTGCTAGCTTGTGTGTTGATTGAAGAAAGTTGAGTCATCATTTCTGGGTATTTATAGGTGGGCACACCCCAATGACTATGTTTCACTGAGCTGGACAATCAAGAAGGACTGAGAGGAGGATTTGAAAGTTAGATGGCAGGTTAGATGGAAGTTGGA…	Class I	AT/GC Balance SSR	ATGGCTTCCTTCCCATCTCT	60.037	20	GCCATCCATGTCAAGCTTTC	60.613	20	268	ATGGCTTCCTTCCCATCTCT	60.037	20	TTATGGCCATCCATGTCAAG	59.35	20	273	GGCTTCCTTCCCATCTCTCT	59.778	20	GCCATCCATGTCAAGCTTTC	60.613	20	266	Poly	Transferable	Derea, JungleSeeds, Onjamo, Musa acuminata, Musa balbisiana, Musa itinerans	100	Der!1!276!268,268!8!Poly|Jun!1!288!268,268!20!Poly|Onj!1!268!268,268!0!Mono|MusaA!1!228!268,268!40!Poly|MusaB!1!225!268,268!43!Poly|MusaI!1!251!268,268!17!Poly	Functional	Transcription factor MYB29	Ma09_p28020.1!34!165!1!44!77!0!-1!80.9!1!4.00E-16!422!44!44!100
12	EnSSRM00042846	EnBedSSR042846	EnBedJTFG02006801	p3	(CAC)5	15	17424	17438	CACCACCACCACCAC	GGTGACGGGGGTTTTCTTTGGGGAAGCAGCGACGTCCATCTCCGGCAGAAGCGAGGGCGACATGGGCCATGATCAAGCCTTCTTGCACCACGACCAAGAAGGTCGGGAGTTGGACCATGGCGAACCGACGCTGAGCCTAGGGCTGGAGGCGCCGGGGTCAAGTGTCGCTGCTGATCGCCACGACCTACGCCACCGCGATCACCACCACCACCACCAGCACCATGACCAACTTCGTCACCCGCAGATCTATGGATTTAAGAGGAACTCACGATCGGCTCATGGAGGGAAGAGGAGCGTCAGGGCTCCAAGAATGAGGTGGACTACCACCCTCCACGCTCATTTTGTCCATGCGGTGGAGCTCCTCGGCGGCCACGAGAGTGAGCACCACCAACTCAAGCT…	Class II	GC rich SSR	ATCAAGCCTTCTTGCACCAC	60.263	20	CTCATTCTTGGAGCCCTGAC	59.803	20	244	ATCAAGCCTTCTTGCACCAC	60.263	20	GTCCACCTCATTCTTGGAGC	59.661	20	250	AAGAAGGTCGGGAGTTGGAC	60.489	20	CTCATTCTTGGAGCCCTGAC	59.803	20	220	Poly	Transferable	Derea, JungleSeeds, Onjamo, Musa acuminata, Musa balbisiana, Musa itinerans	100	Der!1!238!244,244!6!Poly|Jun!1!238!244,244!6!Poly|Onj!1!232!244,244!12!Poly|MusaA!1!235!244,244!9!Poly|MusaB!1!235!244,244!9!Poly|MusaI!1!235!244,244!9!Poly	Functional	MYB family transcription factor	Ma07_p00670.1!2!376!24!145!78!0!1!185!1!1.00E-47!415!238!122!51
13	EnSSRM00044531	EnBedSSR044531	EnBedJTFG02007396	p4	(GAGG)5	20	4631	4650	GAGGGAGGGAGGGAGGGAGG	TAAGCCTACGTGGGAAGGACGTCATCTAAAAAAGCCTCTCTCCCTTTCCCTCGCTCTCTTATTAGTGTAGCTTATTGACCTCTGTAGTTGTGGCTGGACGTCGAGCGCTGTGTACGCGACTCCTCATCTCTAAATCTTCTCTATTTTAGATCGATCCTTGTGCTTTGCTGTCTGTTGGTTTCTCCCAAGGCAGGCAGGCGAGGGAGGGAGGGAGGGAGGGAGATGGGGTTGCACCTGCACTTGCCGCACAAGATCATGGCGGGGCATGGGAGGAGGAGAGGTGGGGAGGAGGAGGAGGAGGGGATAAGGAAGGGGTGGATGGGGATAAGGGTGGGCGGAGAGGGGGAGGAGCGGCAGAGGTTCGTGGTGCCGGTGGATTACCTGAGCCACCCCCTCTTC…	Class I	GC rich SSR	TCTGTTGGTTTCTCCCAAGG	60.081	20	CCATCCACCCCTTCCTTATC	60.517	20	152	TCTGTTGGTTTCTCCCAAGG	60.081	20	CATCCACCCCTTCCTTATCC	60.517	20	151	TCTGTTGGTTTCTCCCAAGG	60.081	20	TTCCTTATCCCCTCCTCCTC	59.467	20	141	Poly	Transferable	Derea, JungleSeeds, Onjamo, Musa acuminata, Musa balbisiana, Musa itinerans	100	Der!1!152!152,152!0!Mono|Jun!1!152!152,152!0!Mono|Onj!1!152!152,152!0!Mono|MusaA!1!148!152,152!4!Poly|MusaB!1!148!152,152!4!Poly|MusaI!1!148!152,152!4!Poly	Functional	Auxin-responsive protein SAUR32	Ma03_p12230.1!223!420!1!64!79!0!1!102!1!2.00E-22!420!122!64!52
14	EnSSRM00046457	EnBedSSR046457	EnBedJTFG02008087	p2	(AG)16	32	4727	4758	AGAGAGAGAGAGAGAGAGAGAGAGAGAGAGAG	ATGGGACGATTTAGTGCAAGAAAACGAGGCTTTTCTTTTTCTTTTTTTGCGACTGTTTGCTGCTTTTGCTGTGATTATTCTTTAGCCATTTGTGGAGGTGCGTTCCCCAGCCATCCTCTTCTTCTTCCCCTTTATAGCCGAGCTGAGGAGGTCGCAGTTTAGGTCAAGGAGAGTGGTAGTGGCTGTGGGGGAGAGAGAAAGAGAGAGAGAGAGAGAGAGAGAGAGAGAGAGATGGTGAGGGGGAAGACGGAGATGAGGCGGATCGAGAACGCCGCCAGCCGGCAGGTGACCTTCTCCAAGCGCCGCAACGGCCTCCTCAAGAAGGCCTACGAGCTCTCCGTCCTCTGCGACGCCGAGGTCGCCCTCATCATCTTCTCCAGCCGGGGCAAGCTCTACCAG…	Class I	AT/GC Balance SSR	CCATCCTCTTCTTCTTCCCC	60.008	20	GAGCTCGTAGGCCTTCTTGA	59.717	20	226	AGAGTGGTAGTGGCTGTGGG	60.174	20	GAGAAGATGATGAGGGCGAC	59.768	20	208	AGAGTGGTAGTGGCTGTGGG	60.174	20	GCTGGAGAAGATGATGAGGG	59.761	20	212	Poly	Transferable	Derea, JungleSeeds, Onjamo, Musa acuminata, Musa balbisiana, Musa itinerans	100	Der!1!226!226,226!0!Mono|Jun!1!214!226,226!12!Poly|Onj!1!210!226,226!16!Poly|MusaA!1!207!226,226!19!Poly|MusaB!1!207!226,226!19!Poly|MusaI!1!197!226,226!29!Poly	Functional	Agamous-like MADS-box protein AGL14	Ma05_p22690.1!232!414!1!61!89!0!1!109!1!1.00E-24!432!63!61!97
15	EnSSRM00047484	EnBedSSR047484	EnBedJTFG02008471	p3	(GCC)5	15	13914	13928	GCCGCCGCCGCCGCC	CGTGGTCGTCGTCCTCGCCGCGCTGCTCTGTGCCCTCATCAGCGTCATCGGCCTCGCCATCGTCGCCCGCTGCGCCTGGATCCGCCGCTCATCCACCTCGTCCTCCTCATCCTCCGCCGCGGCCCCGCCCCCGCCACCCAGCAAGGGCCTGAAGAAGAAGGTCCTCCGGGCGCTACCGACGCTCTCCTTCGATTCCTCTGCCGCCGCCGCCGCCGCTGGCGGCGTCGAGCTGGTGGAGTGCGCTATCTGCCTCACCGAGTTCGCCGACGGCGACGATGTCCGCGTCCTGCCGCAGTGCGGGCACGGGTTCCACGCCTGCTGCGTCGACACGTGGCTCCGCTCTCACTCGTCCTGCCCCTCCTGCCGCCGGCTCCTGGTGGTCCCCGCCCCGCCGTCGCG…	Class II	GC rich SSR	AGGGCCTGAAGAAGAAGGTC	59.817	20	AACTCGGTGAGGCAGATAGC	59.459	20	118	ACCTCGTCCTCCTCATCCTC	60.615	20	AACTCGGTGAGGCAGATAGC	59.459	20	167	AAGGGCCTGAAGAAGAAGGT	59.323	20	AACTCGGTGAGGCAGATAGC	59.459	20	119	Poly	Transferable	Derea, JungleSeeds, Onjamo, Musa acuminata, Musa balbisiana, Musa itinerans	100	Der!1!118!118,118!0!Mono|Jun!1!109!118,118!9!Poly|Onj!1!118!118,118!0!Mono|MusaA!1!112!118,118!6!Poly|MusaB!1!112!118,118!6!Poly|MusaI!1!112!118,118!6!Poly	Functional	RING-H2 finger protein ATL80	Ma10_p08310.1!38!415!41!164!79!0!1!202!1!6.00E-53!415!187!124!66
16	EnSSRM00048601	EnBedSSR048601	EnBedJTFG02008935	p2	(CT)17	34	6977	7010	CTCTCTCTCTCTCTCTCTCTCTCTCTCTCTCTCT	TCTTGTACCAGACCAGCCATGGGAGAAGGAGCTGCGGATCTCCCGCCTGGTTTCCGCTTCTTCCCCTCCGACGAAGAGCTCGTCGTCCATTTCCTCCACCGCAAGACCGCTCTCCTCCCTTTCCATCCCGACATCATCCCCACTCTCGATCTCCATCGTTGTGATCCATGGAACTTCCATGGTGATCCCCTCCCTCTCCCTCTCTCTCTCTCTCTCTCTCTCTCTCTCTCTCTGATGTACGTGGTGTGTGTACTGTTAGGTAAAGCGTTTCAAGGAGGTAACAGGTGTTGGTACTTCTTCACGAGCAGAAGCGAAGACAAAGCATCGGCCAGTGGATACTGGAATCAAGTGGGCACCGACGAGGTCGTAACCAGCGGAAATAAGGATGTCGGTGTGAAG…	Class I	AT/GC Balance SSR	TCATCCCCACTCTCGATCTC	60.16	20	TTTGAGCGTCGTCTTCACAC	60.032	20	278	TCATCCCCACTCTCGATCTC	60.16	20	TATTTCCGCTGGTTACGACC	59.96	20	249	TCTCGATCTCCATCGTTGTG	59.787	20	TTTGAGCGTCGTCTTCACAC	60.032	20	268	Poly	Transferable	Derea, JungleSeeds, Onjamo, Musa acuminata, Musa balbisiana, Musa itinerans	100	Der!1!278!278,278!0!Mono|Jun!1!280!278,278!2!Poly|Onj!1!280!278,278!2!Poly|MusaA!1!284!278,278!6!Poly|MusaB!1!282!278,278!4!Poly|MusaI!1!273!278,278!5!Poly	Functional	Putative NAC transcription factor 29	Ma06_p27580.1!19!432!1!112!75!0!1!209!1!7.00E-55!434!197!112!57
17	EnSSRM00054838	EnBedSSR054838	EnBedJTFG02011931	p3	(GCG)5	15	6647	6661	GCGGCGGCGGCGGCG	GGGATGGAGAGAAAAGATCCAAACCTGACGGTCGTGATGCCGGAGGAGCCACAATAGACGCACTGGAAAGGGGCCGGCGTGTCTCGGAACATCGTCTGCTGCAACGGGATCCCCTTCGGATCGCCGAACACCGCGTTCGGCGGGATCATGCCCGCCTGGTACGGGTTCTGCCCCACGTAGTACATCTGCTGCTGCTGAAGCGGCGGCGGCGGCGGCTGCGTAGGCGGCCCCGCCACCCCCTGGCCGTAATAGCTCGCCGGTGCGTAGCCATAGGGCACCCCCAGCGCAGGCTCTTCTCCCATCCCTTTAGTCGCCATCTCTCTCTCTCTCTCTCTCTCTCTCTGAGGGGGAGTCGTCAGAGGTATATAGCGCTATTTACTCTGTTATGTTTACAGGTTT…	Class II	GC rich SSR	TGCCCCACGTAGTACATCTG	59.591	20	ATACCTCTGACGACTCCCCC	60.336	20	197	GCCCCACGTAGTACATCTGC	60.547	20	ATACCTCTGACGACTCCCCC	60.336	20	196	CCACAATAGACGCACTGGAA	59.716	20	AGATGGCGACTAAAGGGATG	59.15	20	271	Poly	Transferable	Derea, JungleSeeds, Onjamo, Musa acuminata, Musa balbisiana, Musa itinerans	100	Der!1!197!197,197!0!Mono|Jun!1!198!197,197!1!Poly|Onj!1!197!197,197!0!Mono|MusaA!1!201!197,197!4!Poly|MusaB!1!201!197,197!4!Poly|MusaI!1!194!197,197!3!Poly	Functional	LITAF-domain-containing protein	Ma09_p01120.1!24!317!1!94!84!0!-1!165!1!1.00E-41!415!163!94!58
18	EnSSRM00056471	EnBedSSR056471	EnBedJTFG02012876	p4	(AAGC)5	20	7804	7823	AAGCAAGCAAGCAAGCAAGC	TCCACGTGTCGAAATACAGTGAATCTTCCACGTCAGGTAGGCCACATGTTTTTGTCTTATATTGGAAGGCGCGGTGGACCCCATCCGTAGCCGTGCATATTTGTACACAGCCGCGCTCACCCAGGAAGCCCACCCTCTCGTCGCGTCCATATCACATCCCTGCAGCTTCTGCCCCGTCCTCGTTCTTCCCCCCTCTCGGAAGCAAGCAAGCAAGCAAGCAAGGAGGAGGAAGAGGAGGAGACTGCAGAAGATGTTGGGCCCAAGCGGTGGAGCGCTGCCGCTGGCTTCCTTGAACCACATCTCCATCGTCTGCAGAACGGTGGAGAGGTCGCTGGATTTCTACCACAACGTGCTCGGATTCCTCCCCGTCCGGAGGCCCGTATCCTTCGACTTCGACGG…	Class I	AT/GC Balance SSR	ATCACATCCCTGCAGCTTCT	59.834	20	CGAGCACGTTGTGGTAGAAA	59.904	20	206	ATCACATCCCTGCAGCTTCT	59.834	20	ATGTGGTTCAAGGAAGCCAG	60.111	20	150	ATCACATCCCTGCAGCTTCT	59.834	20	GTCGAAGTCGAAGGATACGG	59.694	20	247	Poly	Transferable	Derea, JungleSeeds, Onjamo, Musa acuminata, Musa balbisiana, Musa itinerans	100	Der!1!206!206,206!0!Mono|Jun!1!206!206,206!0!Mono|Onj!1!206!206,206!0!Mono|MusaA!1!195!206,206!11!Poly|MusaB!1!195!206,206!11!Poly|MusaI!1!194!206,206!12!Poly	Functional	glyoxalase family protein	Ma05_p27080.1!251!406!1!52!85!0!1!95.9!1!1.00E-20!420!103!52!50
19	EnSSRM00056831	EnBedSSR056831	EnBedJTFG02013117	p3	(GCC)5	15	8205	8219	GCCGCCGCCGCCGCC	CGAAGCCGTACCCCCGGGAGCGTGGCATGTCGCCGTCGAAGCCACCGCCGCCGCCGCCGCCACCGACCGCCGAGTCCTCCTTCAGGGCACAACACTTGAAGCAGCTGGAGCGGCTGGCGAAGTTGTGGGCACCGCAGGAGCAGTACCAGTCACCCGGACGGACGTCGGAGCCACTGAAGCTGAAGGAGGACCCGCCGCGGCCGCCGCCGCCGCCGAAGCTAGCGTACTCGGAGCGGTCGCTGCTCGGCCTGGGGTCGCCGCACCGCTGGCACGAGTCGCGGCGGCTGAAGTTGAGGTGCTGGCAGGACCTGCAGGTCCAGTCTCCCGGCTTCCTGTTCATCTTGCCGACTCCTACGCTCCAAGATAGCCAACAGACACAGACAAGAACTCATTTTAAGG…	Class II	GC rich SSR	AGCCACTGAAGCTGAAGGAG	59.745	20	TGGCTATCTTGGAGCGTAGG	60.365	20	202	CAACACTTGAAGCAGCTGGA	60.175	20	ATCTTGGAGCGTAGGAGTCG	59.454	20	276	CAACACTTGAAGCAGCTGGA	60.175	20	GGCTATCTTGGAGCGTAGGA	59.434	20	280	Poly	Transferable	Derea, JungleSeeds, Onjamo, Musa acuminata, Musa balbisiana, Musa itinerans	100	Der!1!208!202,202!6!Poly|Jun!1!208!202,202!6!Poly|Onj!1!214!202,202!12!Poly|MusaA!1!193!202,202!9!Poly|MusaB!1!193!202,202!9!Poly|MusaI!1!193!202,202!9!Poly	Functional	zinc finger family protein	Ma06_p06930.1!2!340!1!107!78!0!-1!180!1!4.00E-46!415!156!107!69
20	EnSSRM00057643	EnBedSSR057643	EnBedJTFG02013669	p3	(CCG)5	15	7833	7847	CCGCCGCCGCCGCCG	CTCCTCTCCGTCGCCTACAAGAACGTCATCGGCGCCCGCCGCGCTTCCTGGCGGATCGTCTCCTCCATCGAGCAGAAGGAGGAGGGCCGCGGCAACCACGACCACGTGGCCGCCATCCGCGGCTACCGCGGCCGGATCGAGTCTGAGCTCGCCTCCATCTGCGGCGGCATCCTCCGCCTCCTCGACTCCCGACTCATCCCCGCCGCCGCCGCCGACTCCAAGGTCTTCTACCTCAAGATGAAGGGCGACTACTACCGCTACCTGGCCGAATTCAGGGCCGGATCCGAGCGCAAGGACGCCGCCGAGAACACCTTCTCCGCCTACAAGGCTGCTCAGGTTGTTATTTCTTCAAAACCCTTGATCTGCTTTCTCCCACTCCATCTGTCCCCATGGTTAGGG…	Class II	GC rich SSR	TCTCCGTCGCCTACAAGAAC	60.397	20	TCGCCCTTCATCTTGAGGTA	60.734	20	244	TCTCCGTCGCCTACAAGAAC	60.397	20	CGGTAGTAGTCGCCCTTCAT	59.218	20	253	TCTCCGTCGCCTACAAGAAC	60.397	20	AGCGGTAGTAGTCGCCCTTC	60.782	20	255	Poly	Transferable	Derea, JungleSeeds, Onjamo, Musa acuminata, Musa balbisiana, Musa itinerans	100	Der!3!247!244,244!3!Poly|Jun!3!247!244,244!3!Poly|Onj!3!247!244,244!3!Poly|MusaA!3!247!244,244!3!Poly|MusaB!2!247!244,244!3!Poly|MusaI!3!247!244,244!3!Poly	Functional	14-3-3 protein 6	Ma10_p30310.1!1!408!48!183!83!0!1!211!1!2.00E-55!415!257!136!53
21	EnSSRM00059298	EnBedSSR059298	EnBedJTFG02014847	p3	(CTC)5	15	420	434	CTCCTCCTCCTCCTC	CGAAAGCGGCGGGCGCCGGCGCCACCTTCACCCTCAAGAACAACTGCCCTTACACTATCTGGCCGGGCACATTGTCCGGCAACGGGGACGCCCTCCTCGGCGGCGGTGGCTTCGAGCTTTCCATGAATGATACCGCCTCCTTCTCCGCTCCACCCGGCTGGTCCGGCCGCTTCTGGGCCCGAACACGATGCCTCTACGGCTCCTCCTCCTCCTCCAACGGGTCCTGCGCCACTGGCGATTGCGGCGGCGTCCTACGCTGCGTAGTCAGCGGCGCCCCACCGGTCAGCCTTGCGGAGTTCACCCTCGGCAGTGGCGACGGCACCCAGGACTTCTACGACGTGAGCTTGGTCGACGGTTATAACGTCGGCATCGGGGTGCGCCCCTCGAGGGGCAGCTGCC…	Class II	GC rich SSR	CATGAATGATACCGCCTCCT	59.917	20	GTCGTAGAAGTCCTGGGTGC	59.727	20	217	TTCCATGAATGATACCGCCT	60.296	20	GTCGTAGAAGTCCTGGGTGC	59.727	20	220	ATGATACCGCCTCCTTCTCC	60.431	20	GTCGTAGAAGTCCTGGGTGC	59.727	20	212	Poly	Transferable	Derea, JungleSeeds, Onjamo, Musa acuminata, Musa balbisiana, Musa itinerans	100	Der!1!214!217,217!3!Poly|Jun!1!217!217,217!0!Mono|Onj!1!214!217,217!3!Poly|MusaA!1!214!217,217!3!Poly|MusaB!1!214!217,217!3!Poly|MusaI!1!214!217,217!3!Poly	Functional	Pathogenesis-related protein 5	Ma08_p27270.1!3!413!25!160!79!0!1!224!1!2.00E-59!415!261!136!52
22	EnSSRM00060447	EnBedSSR060447	EnBedJTFG02015766	p3	(GCC)5	15	6731	6745	GCCGCCGCCGCCGCC	GCACGCCTTCCTGCTGGAACCCGAACTCCTCCTCTGCTTCCCTCAGCAGCGCCGCGAAGGCCCTGTGGCCGAGGTACTCCGTGGGTATCACGAACCTCCGCATCTCCTCCCCGACGCACACCGCCAGGTATCCCTTCGGGACGTCCCCCGACGCGTCGGTGAAGGAGAGGGTCCTCTTCAGAAACTTGATGCTCTTGCTGCCGCCGCCGCCGCCGCTCTTCGGCGTCACCGCCAGCTTCTTCCACTTCTTCAGGATCTGTTGGAGCCTCACTATCTCCGTGATCTTGTTGGACTTCTTGGAATCCATGGAAGCCTCCGTGGGTGATGGTGGTCACTGCGCTGCGAGTATTTAAAGGGGTTTGGGGTCATCTTCTCCGAGTATTATATGCGCTCGAAGAC…	Class II	GC rich SSR	ACTCCTCCTCTGCTTCCCTC	59.952	20	ACGGAGATAGTGAGGCTCCA	59.827	20	256	ACTCCTCCTCTGCTTCCCTC	59.952	20	CACGGAGATAGTGAGGCTCC	59.827	20	257	ACTCCTCCTCTGCTTCCCTC	59.952	20	AGGCTCCAACAGATCCTGAA	59.803	20	244	Poly	Transferable	Derea, JungleSeeds, Onjamo, Musa acuminata, Musa balbisiana, Musa itinerans	100	Der!1!262!256,256!6!Poly|Jun!1!256!256,256!0!Mono|Onj!1!250!256,256!6!Poly|MusaA!1!250!256,256!6!Poly|MusaB!1!253!256,256!3!Poly|MusaI!1!253!256,256!3!Poly	Functional	Putative Auxin-responsive protein SAUR72	Ma04_p12500.1!65!307!1!79!85!0!-1!132!1!1.00E-31!415!145!79!54
23	EnSSRM00074574	EnDerSSR002266	EnDerMKKS01000331	p3	(GGC)10	30	17569	17598	GGCGGCGGCGGCGGCGGCGGCGGCGGCGGC	GGCGCCCTTTATATGTGAATGATGTGTCCGTGATACCCCTATAATTGCAAGTATGAACCAAATCTAACAGTGGGTGTCGAGATAATAGAGGGAGATCGAGTGTGTGGGGAAGATGGAGGGCGAGTGCTGCTCCAGCAGCAAGGAGAGGAGGAAAGCTGTAACTCCTCTAACGACGGTGGAGGCGGAGAGGAGCGGCGAAGGCGGCGGCGGCGGCGGCGGCGGCGGCGGCAGGCAGCGGCAGTACAGAGGGGTGAGGATGAGGAAGTGGGGGAAGTGGGTGGCGGAGATACGGGAGCCGAACAAGAGGTCGCGGATCTGGCTGGGCTCCTACTCCACCGCGGTGGCCGCCGCCAGGGCCTACGACACTGCCGTCTACCTCCTCAGAGGCCGCTCCGCCCG…	Class I	GC rich SSR	AGCAAGGAGAGGAGGAAAGC	60.096	20	ACTTCCTCATCCTCACCCCT	59.929	20	130	AGTGTGTGGGGAAGATGGAG	59.962	20	TCCTCACCCCTCTGTACTGC	60.261	20	159	AGCAAGGAGAGGAGGAAAGC	60.096	20	TCCTCACCCCTCTGTACTGC	60.261	20	121	Poly	Transferable	Bedadit, JungleSeeds, Onjamo, Musa acuminata, Musa balbisiana, Musa itinerans	100	Bed!1!118!130,130!12!Poly|Jun!1!103!130,130!27!Poly|Onj!1!123!130,130!7!Poly|MusaA!1!118!130,130!12!Poly|MusaB!1!118!130,130!12!Poly|MusaI!1!118!130,130!12!Poly	Functional	Ethylene-responsive transcription factor RAP2-1	Ma09_p10930.1!113!430!1!102!75!0!1!149!1!7.00E-37!430!185!102!55
24	EnSSRM00077255	EnDerSSR004947	EnDerMKKS01000815	p3	(CCG)7	21	23649	23669	CCGCCGCCGCCGCCGCCGCCG	CTTGTATTAGGATGGCCAATTCCTGTACCAACCGGCCCAAGCTGAGACCAAGCCGCTGATCCCTAACGTGACCGCGTGGTTGCAGAAAGGATTAGGAGCGATGTCAGCCAAGGCAATGACGAAATCCGCTACGTTGGCAGACACTGCCATCAACCTCATCACCCTCTCAGCTCTTATCTTCTTCGACTCCTCCTTGCTCCCGCCGCCGCCGCCGCCGCCGGCTTCCTCCACCTTTTTCTGCTCCACCAGCCCCTTCCTGATCATGATGAAGTCGATGATGACGAAGAATACGTAGCCCAGCGCCTCGCCGAAGGCCGAGATGTAGCTCATCTTCCGCGCCAGGCTCGCGTCCAGCACCCCGATCCTTGACAGCCACAGGAAGTGGTCGAAGAAGAAGTA…	Class I	GC rich SSR	CCTCATCACCCTCTCAGCTC	59.945	20	CGCTGGGCTACGTATTCTTC	59.867	20	149	CCTCATCACCCTCTCAGCTC	59.945	20	GCTGGGCTACGTATTCTTCG	59.867	20	148	GATTAGGAGCGATGTCAGCC	59.803	20	CGCTGGGCTACGTATTCTTC	59.867	20	213	Poly	Transferable	Bedadit, JungleSeeds, Onjamo, Musa acuminata, Musa balbisiana, Musa itinerans	100	Bed!1!140!149,149!9!Poly|Jun!1!149!149,149!0!Mono|Onj!1!140!149,149!9!Poly|MusaA!1!140!149,149!9!Poly|MusaB!1!140!149,149!9!Poly|MusaI!1!146!149,149!3!Poly	Functional	Peroxisomal membrane protein 11-4	Ma11_p19430.1!10!420!90!223!81!0!-1!215!1!1.00E-56!421!223!134!60
25	EnSSRM00087836	EnDerSSR015528	EnDerMKKS01003684	p3	(CCG)5	15	5686	5700	CCGCCGCCGCCGCCG	TACAACTTCCTCATGGTGCCGGCGGAGGCGGCCATAGCAAGGAACATGGTCGGGCCACCGCCGGCGGCAGAGGCGGGCCTCCCTACCCGGACGTTTCCTTGCGCCTACTGCTCCCGACGCTTCAGCACTTCCCAGGCACTCGGCGGTCACCAGAACGCCCACAAGAAGGAGCGCGCAGCCGCGGTACGCAAGCCCGCACCCGCCGCCGCCGCCGCCTCCTACACCGTGTCCGACCTCACACCGCGCCCGTCTCCCCTGCCTGTGTTCCTCCAACCCGCCCTGTCAAGCCACGGCGGTGGCTTCGCCTACTTCTACAGCCTCGCACCGCAACCTCCCGTCGCCACCACCCCGGCCTCCTCCGGCGCCCCTGAGGCCACCACTGACCTCGACCTCTCTCTG…	Class II	GC rich SSR	ATAGCAAGGAACATGGTCGG	59.955	20	AGAAGTAGGCGAAGCCACC	59.444	19	280	CTACCCGGACGTTTCCTTG	60.492	19	CGAGGCTGTAGAAGTAGGCG	60.168	20	240	ATAGCAAGGAACATGGTCGG	59.955	20	GAACACAGGCAGGGGAGAC	60.672	19	234	Poly	Transferable	Bedadit, JungleSeeds, Onjamo, Musa acuminata, Musa balbisiana, Musa itinerans	100	Bed!1!280!280,280!0!Mono|Jun!1!274!280,280!6!Poly|Onj!1!271!280,280!9!Poly|MusaA!1!271!280,280!9!Poly|MusaB!1!268!280,280!12!Poly|MusaI!1!271!280,280!9!Poly	Functional	Putative ZOS7-10 - C2H2 zinc finger protein	Ma08_p08870.1!1!375!11!132!82!0!1!200!1!3.00E-52!415!145!122!84
26	EnSSRM00095370	EnDerSSR023062	EnDerMKKS01006752	p3	(CGC)5	15	6582	6596	CGCCGCCGCCGCCGC	GTAGAAACAAAGACGGGTTTGGTTTCGTTTACTTTGGCGCTCGATGTGAACAATGTTGGAGCCCAAGTCCAACCCAACCGCCTTCCATCTCTTTATTCTACCGACATGGCGAAATGGCCGCTTCTCCTTCTCCCCGGTATAAAAGAGAAGCGGTCCGCTGACCTTGAGGGGTTTCTCCTCGAGCATTTAGGGTTTTCGTCGCCGCCGCCGCCGCAGCTGTGCTCCGGACCAACCGCGGAAATGGTACATCTCTCTCCTCCTCTGCTCTAGCTCTCGTCTGGGTTTAGGGTTTTGATCTTTGTTGACTTATTTCTCCACGGTTAGCCGTCCCACAAGACGTTTAGGATAAAGAAGAAGCTAGCGAAGAAGATGCGGCAGAACAGGCCGATACCTCACTGG…	Class II	GC rich SSR	ACAATGTTGGAGCCCAAGTC	59.973	20	CGGCTAACCGTGGAGAAATA	60.089	20	278	TTCTACCGACATGGCGAAAT	60.469	20	CGGCTAACCGTGGAGAAATA	60.089	20	232	ACAATGTTGGAGCCCAAGTC	59.973	20	CAAAACCCTAAACCCAGACG	59.466	20	245	Poly	Transferable	Bedadit, JungleSeeds, Onjamo, Musa acuminata, Musa balbisiana, Musa itinerans	100	Bed!1!281!278,278!3!Poly|Jun!1!272!278,278!6!Poly|Onj!1!278!278,278!0!Mono|MusaA!1!283!278,278!5!Poly|MusaB!1!278!278,278!0!Mono|MusaI!3!308!278,278!30!Poly	Functional	60S ribosomal protein L39-2	Ma09_p12810.1!325!414!2!31!100!0!1!67.8!1!3.00E-12!415!51!30!59
27	EnSSRM00096456	EnDerSSR024148	EnDerMKKS01007248	p4	(TTTA)5	20	11167	11186	TTTATTTATTTATTTATTTA	ATCCAGACAAGACTGAAATGTTAAGTAGGTCTGTAGTGGGATGGCTGTGTCAAGGGAAGTGGCGACTGTCAAAAACACTTGCTTTGTTCAATTTTTGGTGCAGCTCTCAGATGTGGAATCTCTTATTCAATTTCAATGGAGATTTTGATCCATAGTCTTTAAGTGGAAATTGAAATGTCAACTATTGATGACTGTTTATTTTATTTATTTATTTATTTATTTCCTGACTTGATTTTCTGTCATAATTTGAATTAGAGATTTTGTTCTGGTTCATCTGCAGGATGAGTTACCTGATGCTGTATTGCTTCTTTTTGCAAATAAGCAAGATAGTCCCTGCACAATGGATACTGCTGAAATTACTGATAAGCTTGGGTTGCATTCCCTGTCTCAGCGACACTG…	Class I	AT rich SSR	TAGTGGGATGGCTGTGTCAA	60.112	20	CCTGCAGATGAACCAGAACA	59.831	20	248	TTTGGTGCAGCTCTCAGATG	60.136	20	CCTGCAGATGAACCAGAACA	59.831	20	188	TAGTGGGATGGCTGTGTCAA	60.112	20	CATCCTGCAGATGAACCAGA	59.787	20	251	Poly	Transferable	Bedadit, JungleSeeds, Onjamo, Musa acuminata, Musa balbisiana, Musa itinerans	100	Bed!1!244!248,248!4!Poly|Jun!1!244!248,248!4!Poly|Onj!1!248!248,248!0!Mono|MusaA!1!235!248,248!13!Poly|MusaB!1!240!248,248!8!Poly|MusaI!1!240!248,248!8!Poly	Functional	ADP-ribosylation factor 1	Ma03_p19150.1!281!403!1!41!80!0!1!70.1!1!6.00E-13!420!68!41!60
28	EnSSRM00108840	EnDerSSR036532	EnDerMKKS01014874	p3	(GCC)7	21	733	753	GCCGCCGCCGCCGCCGCCGCC	GTGGGCGCGTCCACCATGATCAGGTCCCACTCCACCTCGTAGAACACGGGCGGCAGTTGCTTCAGCGCCAACCGGCACCCGGACCGCCTCAAGTCGCCGACGGCCGTGCAGTCCGCCCGCGCGCCCAACTGCAGCAGCTGCTCCGCCTCGCTCACCCTCGTGTCGTACTTGACGTGGTAGGTCTCCGCCACCATCGGGAGCCGCCGCCGCCGCCGCCGCCAAATCTCGATCCATGCCTCGTCTTCCTCGAGGAACACGGTGCGGCCGCCGTGGTTGAGCGCGCTCCACATGAGGCTGTCGTGGCCGAGGCCGAAGACAAGGAAGTTGCACGGGGACTTCTCCCGCAGGACTCGAGCTGCGACGGAGATCTCGTCGATGGTTTGCTGGGGAGTGATGTTG…	Class I	GC rich SSR	TCACCCTCGTGTCGTACTTG	59.745	20	ACTACGCCACCCTCAACATC	59.997	20	261	CACCCTCGTGTCGTACTTGA	59.745	20	ACTACGCCACCCTCAACATC	59.997	20	260	TCACCCTCGTGTCGTACTTG	59.745	20	AACATCACTCCCCAGCAAAC	59.973	20	247	Poly	Transferable	Bedadit, JungleSeeds, Onjamo, Musa acuminata, Musa balbisiana, Musa itinerans	100	Bed!1!258!261,261!3!Poly|Jun!1!258!261,261!3!Poly|Onj!1!258!261,261!3!Poly|MusaA!1!255!261,261!6!Poly|MusaB!1!255!261,261!6!Poly|MusaI!1!255!261,261!6!Poly	Functional	Glucuronoxylan 4-O-methyltransferase 2	Ma10_p04280.1!3!419!60!196!91!0!-1!258!1!1.00E-69!421!276!137!50
29	EnSSRM00112242	EnDerSSR039934	EnDerMKKS01017685	p2	(AG)8	16	4396	4411	AGAGAGAGAGAGAGAG	CGGTCGCTGTTGTGCTCAGCTTTGTATCCACTACCGGTTTCGGCAGAATCCTTCCTCGCCAGCTTCTTCGAGTGGATCCCTCGTTTAGCTCCACTTCGCTCTTCGCTCAAGCACCAATCACAGACCCCAACGGTCTCGGACGTGGCCTCATCGTAGTAGTTGGTACAGTAGCTGCAATCAGACACTGAGATGCAAATCTAGAGAGAGAGAGAGAGATGTAGAGAGAGACGGAATACATACGAGTGCTGGAAGCGAGAGTGGCAACGGATGCATTGGAAGAGCTTGTCGGCGAAGCCGATGTCACCACACATAGAGCAGACTGTGTTAGTGTTAGCCATGGCTAGACAGAGACAGAGGGGGAGAGAAGATTCAAGAAGAAGGTTAGTGTTGTTAGAGCTG…	Class II	AT/GC Balance SSR	CCTCGTTTAGCTCCACTTCG	60.008	20	TATGTGTGGTGACATCGGCT	59.992	20	234	CCTCGTTTAGCTCCACTTCG	60.008	20	CTATGTGTGGTGACATCGGC	59.992	20	235	CGTTTAGCTCCACTTCGCTC	60.154	20	TATGTGTGGTGACATCGGCT	59.992	20	231	Poly	Transferable	Bedadit, JungleSeeds, Onjamo, Musa acuminata, Musa balbisiana, Musa itinerans	100	Bed!1!232!234,234!2!Poly|Jun!1!248!234,234!14!Poly|Onj!1!232!234,234!2!Poly|MusaA!1!239!234,234!5!Poly|MusaB!1!237!234,234!3!Poly|MusaI!1!239!234,234!5!Poly	Functional	zinc finger protein	Ma05_p15330.1!3!338!1!89!78!0!-1!177!1!2.00E-45!416!122!89!73
30	EnSSRM00125495	EnDerSSR053187	EnDerMKKS01036675	p3	(CGG)7	21	1057	1077	CGGCGGCGGCGGCGGCGGCGG	TCCATCACCAGTGTGTTGTTGTTTGGAGCGACCACTTGTACTTCCCTGAGGAGGAGGAAGAAGAAAAAGAAGAAGATGGACGGTGGAGCCGACTACATGGACACAGATAGCCTCAAGGCGACAGAGCTGACGCTCGGCAGGCCACAGGTGGTTGGCTGGCCCCCGGTCCGGTCGTACAGGAAGAACACCTTAAAGGCGACGGCGGCGGCGGCGGCGGCGGGCGGACTCTTCGTGAAGGTCAGCATGGACGGAGCTCCTTACTTGAGGAAGATCGATCTCGCGGCCTACAGGGGGTATGAGGAACTGAGAAAAGCCTTGGAGGACATGTTCAAGAGCTTCGAAGGTGGCAAAGGATCTGAGTACGCCATCACCTATGAAGACAAGGATGGAGACCTGATG…	Class I	GC rich SSR	GTCCGGTCGTACAGGAAGAA	60.111	20	ATGGAACATCTCCAACCAGC	59.934	20	253	GTCCGGTCGTACAGGAAGAA	60.111	20	GGAACATCTCCAACCAGCAT	59.934	20	251	TCCGGTCGTACAGGAAGAAC	60.111	20	GGAACATCTCCAACCAGCAT	59.934	20	250	Poly	Transferable	Bedadit, JungleSeeds, Onjamo, Musa acuminata, Musa balbisiana, Musa itinerans	100	Bed!2!244!253,253!9!Poly|Jun!2!244!253,253!9!Poly|Onj!2!256!253,253!3!Poly|MusaA!2!253!253,253!0!Mono|MusaB!2!253!253,253!0!Mono|MusaI!2!253!253,253!0!Mono	Functional	Auxin-induced protein 22D	Ma09_p10320.1!76!420!1!119!87!0!1!210!1!3.00E-55!421!136!119!88
31	EnSSRM00144400	EnJunSSR013575	EnJunAMZH02006244	p2	(CT)12	24	6641	6664	CTCTCTCTCTCTCTCTCTCTCTCT	GGTGGCGGCGCAGACGGGCACCCGCGCCGACAAGATCCGCATCCAGAAGTGGTACACCGTCTACAAGGACCACATCACCCTCAAGGACTACGAGATCCACGACGGCATGGGCCTCGAGCTCTACTACAGCTAGAAGGTCCTCCCTTTCTTCCCTTCTTTGATTTGTTCCTGCTGCTCTAATTTTAGGTTTAGAGATTTGCTCTCTCTCTCTCTCTCTCTCTCTAATATAAATCTTAATCGAAAAAAATTGCCGTGATTGTTATATAAAATTGTGTAGAAATTTACTTCTGCATGTTTTAGGGTTTCTATAGACAAAGATTGGTGGAATTTAATTTTTGTGATCATCAAAAATTGGTTTATCTTTTTGAATCTGTAATAGTAAAGATTAGGTTGTTCTGG…	Class I	AT/GC Balance SSR	AGGACCACATCACCCTCAAG	59.962	20	GAAACCCTAAAACATGCAGAAG	57.94	22	241	AGGACCACATCACCCTCAAG	59.962	20	AGAAACCCTAAAACATGCAGAA	57.94	22	242	CCACATCACCCTCAAGGACT	59.962	20	GAAACCCTAAAACATGCAGAAG	57.94	22	237	Poly	Transferable	Bedadit, Derea, Onjamo, Musa acuminata, Musa balbisiana, Musa itinerans	100	Bed!1!227!241,241!14!Poly|Der!1!243!241,241!2!Poly|Onj!1!227!241,241!14!Poly|MusaA!1!223!241,241!18!Poly|MusaB!1!223!241,241!18!Poly|MusaI!2!231!241,241!10!Poly	Functional	Ubiquitin-like protein 5	Ma04_p35220.1!2!130!31!73!98!0!1!91.7!1!2.00E-19!424!73!43!59
32	EnSSRM00147928	EnJunSSR017103	EnJunAMZH02008332	p2	(AG)19	38	6334	6371	AGAGAGAGAGAGAGAGAGAGAGAGAGAGAGAGAGAGAG	CATCCATGTACATTCATCATCCTCGTATAATGACTTATCCATCTACATTGCATCCAAAATTGTGGCACTTTGACTACGCTACCAACACATATAAGGCGTAAATTATTCCTGGTATGTAGCCCAGTATCGTCAGCAGCAGGTCAATCCAAAACTCTTCCTGCGGTTCACCATAGAAGATGATCATCACATCCTCCTTAGTAGAGAGAGAGAGAGAGAGAGAGAGAGAGAGAGAGAGAGGTACTTACACCGATGCCATAACGCAGGAAGACACCCACAGGTGGTAACAAGATGGCCAAAATCACTTCCAGGAACGTCGCTGACCCCATCCCTCTCTCTCTCTCTCTCTCTCTCTAAAGTATCTGAAACTCGCAGAGCTTCAAAGTGGCCTTGTGATGATTG…	Class I	AT/GC Balance SSR	GTATCGTCAGCAGCAGGTCA	60.016	20	TTCCTGGAAGTGATTTTGGC	60.051	20	188	GTATCGTCAGCAGCAGGTCA	60.016	20	CGACGTTCCTGGAAGTGATT	60.111	20	193	TTGTGGCACTTTGACTACGC	59.911	20	TTCCTGGAAGTGATTTTGGC	60.051	20	252	Poly	Transferable	Bedadit, Derea, Onjamo, Musa acuminata, Musa balbisiana, Musa itinerans	100	Bed!1!196!188,188!8!Poly|Der!1!176!188,188!12!Poly|Onj!1!176!188,188!12!Poly|MusaA!1!173!188,188!15!Poly|MusaB!1!173!188,188!15!Poly|MusaI!1!177!188,188!11!Poly	Functional	Low temperature-induced protein lt101.2	Ma07_p15370.1!243!326!1!28!100!0!-1!57.4!2!3.00E-19!438!54!28!52
33	EnSSRM00152117	EnJunSSR021292	EnJunAMZH02011062	p5	(CTGAG)4	20	10017	10036	CTGAGCTGAGCTGAGCTGAG	TACAAGTTGAGACTTGCATGCGCGCGTGATGTTGCAGGCTTCAGCTGCAAAGCTACTCAAGGAGACATGCAACTACATCAAGAGCCTCCACCGGGAGATCGATGACCTCAGCGACCGCCTCGCAGAGTTGATAACAACCATGGACATGAACAGTGCTGAGGCCGAGCTCGTTCGGAGTCTTCTCCATTCCTGAACTGAACTGAGCTGAGCTGAGCTGAGTCCGGCAATTTTTTTATCTTCGTCTAGTTATAGGTCATCACTATATATGTAGTGCAGCTTCGTCTATATAACTTCTTAGGACCGGAGGTAGTATCCATCATCTCTGAGGTCTGGCTCGAGTTGCTTCGTCTGCAGACAACCGACCCACCGCTGCTGCTTGGGAAAGCATGCTACTCCATG…	Class I	GC rich SSR	CGGAGTCTTCTCCATTCCTG	59.797	20	AACTCGAGCCAGACCTCAGA	60.135	20	169	TCGTTCGGAGTCTTCTCCAT	59.803	20	GGAGTAGCATGCTTTCCCAA	60.214	20	229	CGGAGTCTTCTCCATTCCTG	59.797	20	GGAGTAGCATGCTTTCCCAA	60.214	20	224	Poly	Transferable	Bedadit, Derea, Onjamo, Musa acuminata, Musa balbisiana, Musa itinerans	100	Bed!1!169!169,169!0!Mono|Der!1!164!169,169!5!Poly|Onj!1!169!169,169!0!Mono|MusaA!1!159!169,169!10!Poly|MusaB!1!159!169,169!10!Poly|MusaI!1!159!169,169!10!Poly	Functional	Transcription factor ILI5	Ma09_p28100.1!35!190!35!86!90!0!1!94!1!4.00E-20!420!86!52!60
34	EnSSRM00160459	EnJunSSR029634	EnJunKQ493306	p2	(CT)26	52	7581	7632	CTCTCTCTCTCTCTCTCTCTCTCTCTCTCTCTCTCTCTCTCTCTCTCTCTCT	TTTGAAGAGATCAAGAGGTTAGGAGCATACCATAGACTCTCTCGGAAATCTCGAGCAGCCCATCGGGCGGCTTGCGGTAAAAGAACTTCCGAAACAGCGCCATCGTCAAGATCCAGCCGAATCAAACGGAAACACCGATGCCACCAAACAATCGGGCAAGATCAAGAAACCCTAGGCGACAGGGTAGAGCTCAGGGCAGCTCTCTCTCTCTCTCTCTCTCTCTCTCTCTCTCTCTCTCTCTCTCTCTCTCTCCCCCCCNCTCTCTCTCTCTCTCTCTCTCTCTCTCTCTCTCTCTCTCTCTCTCTCTCTCTCCCCCCTACGGGACGATCTCGGAAACATTTGGAGAGATGGGAGGGGCAAAGGGGGAAAGCACCATCAAAATCTTATCTTTGGAGCAGA…	Class I	AT/GC Balance SSR	AACAATCGGGCAAGATCAAG	60.074	20	CCAAATGTTTCCGAGATCGT	59.933	20	197	CAAGAAACCCTAGGCGACAG	59.869	20	CCAAATGTTTCCGAGATCGT	59.933	20	181	TTGCGGTAAAAGAACTTCCG	60.236	20	CCAAATGTTTCCGAGATCGT	59.933	20	272	Poly	Transferable	Bedadit, Derea, Onjamo, Musa acuminata, Musa balbisiana, Musa itinerans	100	Bed!1!113!197,197!84!Poly|Der!1!113!197,197!84!Poly|Onj!1!113!197,197!84!Poly|MusaA!1!113!197,197!84!Poly|MusaB!1!113!197,197!84!Poly|MusaI!1!127!197,197!70!Poly	Functional	Formin-like protein 6	Ma01_p20110.1!23!103!1!27!96!0!-1!56.6!1!9.00E-09!452!27!27!100
35	EnSSRM00162837	EnJunSSR032012	EnJunAMZH02019045	p3	(AAG)5	15	373	387	AAGAAGAAGAAGAAG	TGAGTCACACAACAATGGAGGGCCAACCGACGGTACAAAAAAACAACCAACAAAGCCAGAGACTAACATCAGTGGCAGAGCAGCGTGAAGCAGACAACACAGCCACCTCATTTCTCTCCAACACCAGACGCTAAAATCCCTGCAGAACCAGAAGGAGATAAGGATAAAAGAAAAAAGCTTTAGACTTTGGGATCAGGAAAAGAAGAAGAAGAAGAAATCCCCCGTTGGCTTACCTGAAGTAGGAGAAACATGTTTTACTTGGTGATGGCATACACAGCATAAATGATGCCCGGGAGGTACCCGAACAACGTCAACAGCAGGCAGATCCAGAACTCCACCTGCCCCCCATCAATAATCGCAGCAACAAATATAAATTAATGAAGATTTTACAAATATCTA…	Class II	AT rich SSR	ACGCTAAAATCCCTGCAGAA	59.845	20	CTGTTGACGTTGTTCGGGTA	59.609	20	190	CGCTAAAATCCCTGCAGAAC	59.845	20	GTTCTGGATCTGCCTGCTGT	60.418	20	205	ACGCTAAAATCCCTGCAGAA	59.845	20	GTTCTGGATCTGCCTGCTGT	60.418	20	206	Poly	Transferable	Bedadit, Derea, Onjamo, Musa acuminata, Musa balbisiana, Musa itinerans	100	Bed!1!183!190,190!7!Poly|Der!1!183!190,190!7!Poly|Onj!1!183!190,190!7!Poly|MusaA!1!189!190,190!1!Poly|MusaB!1!186!190,190!4!Poly|MusaI!1!193!190,190!3!Poly	Functional	Hydrophobic protein LTI6B	Ma11_p00570.1!258!347!28!57!97!0!-1!63.2!1!7.00E-11!415!57!30!53
36	EnSSRM00162913	EnJunSSR032088	EnJunKQ493680	p2	(GA)10	20	8775	8794	GAGAGAGAGAGAGAGAGAGA	TCGTGATGGACTCGTTCAAGGTCTTTGTTTAGTGTTAAAAAACAAATACATATGTGGGTAATGGTATGAATACGAAGAGATTGGCGATAGGACGAAGCAGGAGACTTGGGAGAAGTTCCCGTCCTTGTCACCTTCTTCTCTATATATATGCACCCACTCCAAGTCGCCTATATCACAGCCAAAGCATCACAGGGAAAGCGAGAGAGAGAGAGAGAGAGAAAGAGAATGACGAGGATCCGCCATTTCACCCACCCAAACTGCGTCCTAACCCTTACTTGCCAGCAAAGCTTCATCTGCAACGGGTGCGGCGTCGCCGGCTACGGGAATAGCTACCGGTGCAACAGGTGCGACTTCGACCTCCACGAGTCCTGCGCCAAGTGTCCGCAGAGCATCAGCTGC…	Class I	AT/GC Balance SSR	GAGATTGGCGATAGGACGAA	60.177	20	ATGAAGCTTTGCTGGCAAGT	60.022	20	217	GAGATTGGCGATAGGACGAA	60.177	20	CACCGGTAGCTATTCCCGTA	59.975	20	262	AGAGATTGGCGATAGGACGA	59.797	20	ATGAAGCTTTGCTGGCAAGT	60.022	20	218	Poly	Transferable	Bedadit, Derea, Onjamo, Musa acuminata, Musa balbisiana, Musa itinerans	100	Bed!3!205!217,217!12!Poly|Der!2!221!217,217!4!Poly|Onj!2!205!217,217!12!Poly|MusaA!1!235!217,217!18!Poly|MusaB!1!227!217,217!10!Poly|MusaI!2!259!217,217!42!Poly	Functional	DC1 domain-containing protein	Ma01_p06010.1!226!420!1!65!88!0!1!134!1!2.00E-32!420!108!65!60
37	EnSSRM00171777	EnJunSSR040952	EnJunAMZH02026819	p3	(GGA)5	15	4534	4548	GGAGGAGGAGGAGGA	CATCAAGCAAGCACGCAAGCGCCCTCATGGCACTCACCTGCCCTTGCAGCGCCTCGATGTAGTCGGCGGTCTCCTCGAAGAGCCGCTCGACGCCCAGCTCCTCGCCGCCGGGGACAAGCCTCTGCAGGGCGTGAACCCGGGCCTCGACCTCCACCGCGTCGTCCTCGTTCTCTCCCACCCCCAGCTCCTCGACCGCCTTGGAGGAGGAGGAGGAGTCGTCCTTGCACCCGCATGAGCCGCCGCTCGTCGCTCCTTTCCTCCGGAGGAGGCGGCGGCGGAGGGCTCGGCTCCAGTGGCGGCCACGGGACGACCTGGCTAGGCCCATCTCGGCCGCCATCTTTATCCGCCTGCTCCTCTCCACGAAGCCGTCGTGGCCGCGCTCGGACGAGAACATCGCGC…	Class II	GC rich SSR	GTCGTCCTCGTTCTCTCCC	59.783	19	AGGAGCAGGCGGATAAAGAT	60.194	20	198	GTCCTCGTTCTCTCCCACC	59.628	19	AGGAGCAGGCGGATAAAGAT	60.194	20	195	CGTCCTCGTTCTCTCCCAC	60.812	19	AGGAGCAGGCGGATAAAGAT	60.194	20	196	Poly	Transferable	Bedadit, Derea, Onjamo, Musa acuminata, Musa balbisiana, Musa itinerans	100	Bed!1!195!198,198!3!Poly|Der!1!195!198,198!3!Poly|Onj!1!195!198,198!3!Poly|MusaA!1!198!198,198!0!Mono|MusaB!1!198!198,198!0!Mono|MusaI!1!198!198,198!0!Mono	Functional	Putative Transcription factor bHLH150	Ma04_p14990.1!2!415!3!140!75!0!-1!186!1!5.00E-48!415!152!138!91
38	EnSSRM00175003	EnJunSSR044178	EnJunAMZH02030039	p2	(AG)14	28	3859	3886	AGAGAGAGAGAGAGAGAGAGAGAGAGAG	GGGAGGTTGGCCGATGTAATATTTGAGCGTCGTCTTCACACCGACATCCTTATTTCCGCTGGTTACGACCTCGTCGGTGCCCACTTGATTCCAGTATCCACTGGCCGATGCTTTGTCTTCGCTTCTGCTCGTGAAGAAGTACCAACACTTGTTACCTCCTTGAAACGCTTTACCTAACAGTACACACACCACGTACATCAGAGAGAGAGAGAGAGAGAGAGAGAGAGACAGAGAGGGAGAGGGAGGGGGTCACCATGGAAGTTCCATGGATCACAACGATGGAGATCGAGAGTGGGGATGATGTCGGGATGGAAAGGGAGGAGAGCGGTCTTGCGGTGGAGGAAATGGACGACGAGCTCTTCGTCGGAGGGGAAGAAGCGGAAACCAGGTGGGAGATCC…	Class I	AT/GC Balance SSR	TTTGAGCGTCGTCTTCACAC	60.032	20	TCATCCCCACTCTCGATCTC	60.16	20	280	TATTTCCGCTGGTTACGACC	59.96	20	TCATCCCCACTCTCGATCTC	60.16	20	251	TTTGAGCGTCGTCTTCACAC	60.032	20	TCTCGATCTCCATCGTTGTG	59.787	20	270	Poly	Transferable	Bedadit, Derea, Onjamo, Musa acuminata, Musa balbisiana, Musa itinerans	100	Bed!1!278!280,280!2!Poly|Der!1!278!280,280!2!Poly|Onj!1!280!280,280!0!Mono|MusaA!1!284!280,280!4!Poly|MusaB!1!282!280,280!2!Poly|MusaI!1!273!280,280!7!Poly	Functional	NAC transcription factor 25	Ma03_p18440.1!318!416!1!33!79!0!-1!60.1!1!7.00E-10!428!33!33!100
39	EnSSRM00176936	EnJunSSR046111	EnJunAMZH02032042	p3	(CTT)5	15	1067	1081	CTTCTTCTTCTTCTT	CAAACATGGCGGAAGTGAAGAGCAAGATCTTGATCATCGGAGGGACGGGGTATATTGGCAAGTTCATGGTGACAGCCAGCATCCGCTCCGGTCACCCCACCTTCGCTCTGATCAGGGACGCCACTCCTTCCGACCCCGCCAAGGCCAAGCTCTTGGAAGACTTCAAGGCCTCCGGCGTCACCCTTCTCCAAGTAACTTCCTTCTTCTTCTTCTTTCTCTTCTATTTTTTTCTAATTTTTTTCTTCATCGGTGATGAATTAGGGGGATTTGTGCGATCACGAGAGCCTGGTGAAAGCGATTAAGCAGGTAGATGTGGTCATCTCCACGGTGGGGTTCATGCAGACGGCAGATCAGTCAAAGATCCTCGATGCCATTAAAGAGGCCGGAAACATCAAGGTT…	Class II	AT rich SSR	GATCTTGATCATCGGAGGGA	59.971	20	CTTAATCGCTTTCACCAGGC	59.845	20	278	GATCTTGATCATCGGAGGGA	59.971	20	GCTTAATCGCTTTCACCAGG	59.845	20	279	GATCTTGATCATCGGAGGGA	59.971	20	TTAATCGCTTTCACCAGGCT	59.845	20	277	Poly	Transferable	Bedadit, Derea, Onjamo, Musa acuminata, Musa balbisiana, Musa itinerans	100	Bed!1!285!278,278!7!Poly|Der!1!285!278,278!7!Poly|Onj!1!285!278,278!7!Poly|MusaA!1!293!278,278!15!Poly|MusaB!1!296!278,278!18!Poly|MusaI!1!296!278,278!18!Poly	Functional	Isoflavone reductase homolog IRL	Ma01_p20440.1!6!191!1!64!75!0!1!89.4!2!4.00E-26!415!91!64!70
40	EnSSRM00177937	EnJunSSR047112	EnJunAMZH02033104	p3	(GAG)8	24	13659	13682	GAGGAGGAGGAGGAGGAGGAGGAG	TGCGGCTGCAGTCGCTCTGCAACGCGTGCGGGATCCGGTACCGGAAGAGCAGACGAGCGGTGCCGGTGTCGAAGGAAGCAGTGATGAAGCCGAAGAGAGAGATCGACGGCGGCAGCGGCGGGGAGAGGTTTAAGGTGTCCTTTAAGCTTCGGATGTTGGGGCCGGGATTGTGCAAGCCGAGATCCATGGCTCAGAAGCAGAGGAGGAGGAGGAGGAGGAGGAGAAGCATGCTTGGGGAAGTGGAGGAGGCCGCAGTCCTCTTGATGGCCCTCTCGTCCGGCTTCCTACATGCCTAGGTTTTGAATCGAACAAGACAAAACGACCTCCTCTTTTTTTTTTCCTTTTTTTTTTTGGGTGTATGCAATGTAGTGTTGGCTCTAAATTATCGCTCTTATGCTA…	Class I	GC rich SSR	GTACCGGAAGAGCAGACGAG	60.012	20	AGAGGGCCATCAAGAGGACT	60.216	20	236	TGTCGAAGGAAGCAGTGATG	59.984	20	AGAGGGCCATCAAGAGGACT	60.216	20	207	TTTAAGCTTCGGATGTTGGG	60.067	20	AGAGGGCCATCAAGAGGACT	60.216	20	133	Poly	Transferable	Bedadit, Derea, Onjamo, Musa acuminata, Musa balbisiana, Musa itinerans	100	Bed!1!224!236,236!12!Poly|Der!1!224!236,236!12!Poly|Onj!1!224!236,236!12!Poly|MusaA!1!230!236,236!6!Poly|MusaB!1!233!236,236!3!Poly|MusaI!1!236!236,236!0!Mono	Functional	GATA transcription factor 16	Ma08_p34170.1!9!293!57!149!83!0!1!150!1!5.00E-37!424!149!93!62

## Sheet: S7
Table S7. Summary of the microsatellite marker validation test by PCR analysis
	Count	%
Number of microsatellite marker assay	40
Number of microsatellite marker amplified	40	100
Polymorphic markers	37	92.5
Number of marker produce expected band	34	85
Total number of allele scored	126
Min number of allele per locus	1
Max number of allele per locus	6
Average number of allele per locus	3
Range of PIC Value	0.57-0.99
Average PIC Value	0.87
He (Expected Heterozygosity) range	0.79-0.82
Ho (Observed Heterozygosity ) range	0.41-0.63
PIC: Polymorphism Information Content
Polymorphism Information Content (PIC) is calculated for each marker using the following formula:
PICi = 1-ΣP2ij
where,
Pij is the frequency of the jth allele in clone

## Sheet: S8
Table S8. List of the genotypes along with its origin and taxa use for phylogenetic, diversity and genotyping
No.	Sample ID	Landraces	Species	Location	Regions	Country Origin	latitude	longitude
1	P2S18ID615/000615	Nifo	E. ventricosum	Gedeo	Southern_Nations	Ethiopian	6.13369	38.2002
2	P2S23ID619/000619	Halle	E. ventricosum	Welayita	Southern_Nations	Ethiopian	6.93447	37.8372
3	P2S78ID588/000588	Chacho	E. ventricosum	Sidama	Southern_Nations	Ethiopian	6.56889	38.3967
4	P3S43ID623/000623	Maze	E. ventricosum	Welayita	Southern_Nations	Ethiopian	6.89383	37.8094
5	P1EN096/000164	Gare	E. ventricosum	West_Shewa	Oromia	Ethiopian	8.58642	37.94
6	P3S82ID892/000892	Awugne	E. ventricosum	Jimma	Oromia	Ethiopian	7.96239	36.5075
7	P1EN065/000254	Yesherakinke	E. ventricosum	Gurage	Southern_Nations	Ethiopian	8.14802	37.921
8	P1EN022/000081	Dima	E. ventricosum	West_Shewa	Oromia	Ethiopian	8.50466	38.0034
9	P3S31ID182/000182	Hambat	E. ventricosum	West_Shewa	Oromia	Ethiopian	8.43478	37.927
10	P1EN009/000292	Astara	E. ventricosum	Gurage	Southern_Nations	Ethiopian	7.96771	37.8788
11	P1EN020/000155	Chachata	E. ventricosum	West_Shewa	Oromia	Ethiopian	8.59431	38.1281
12	P1EN0445/000138	Nechwe	E. ventricosum	Gurage	Southern_Nations	Ethiopian	8.19601	37.8094
13	P3S2ID439/000439	Separa	E. ventricosum	Gurage	Southern_Nations	Ethiopian	8.14226	37.9117
14	P1EN011/000220	Badadet	E. ventricosum	Gurage	Southern_Nations	Ethiopian	8.38172	37.8585
15	P1EN057/000168	Teganen	E. ventricosum	West_Shewa	Oromia	Ethiopian	8.58356	37.9398
16	P1EN052/000028	Sebara	E. ventricosum	West_Shewa	Oromia	Ethiopian	8.73246	37.8612
17	P2S57ID376/000376	Filila	E. ventricosum	Gedeo	Southern_Nations	Ethiopian	6.32868	38.279
18	P3S12ID478/000478	Abakita	E. ventricosum	Gurage	Southern_Nations	Ethiopian	8.07423	37.7522
19	P3S59ID911/000911	Unknown Green	E. ventricosum	West_Shewa	Oromia	Ethiopian	9.01865	37.4079
20	P1EN004/000153	Achora	E. ventricosum	West_Shewa	Oromia	Ethiopian	8.59439	38.128
21	P1EN017/000295	Bishamerat	E. ventricosum	Gurage	Southern_Nations	Ethiopian	7.96765	37.8788
22	P2S61ID501/000501	Gishira	E. ventricosum	Gamo_Gofa	Southern_Nations	Ethiopian	7.19117	37.9532
23	P2S26ID640/000640	Shallakuma	E. ventricosum	Welayita	Southern_Nations	Ethiopian	6.9911	37.742
24	P2S29ID694/000694	Genna red	E. ventricosum	Sidama	Southern_Nations	Ethiopian	6.88552	38.4573
25	P2S16ID103/000103	Genna	E. ventricosum	Sidama	Southern_Nations	Ethiopian	6.84498	38.437
26	P1EN035/000152	Inniba	E. ventricosum	Gurage	Southern_Nations	Ethiopian	8.07417	37.7522
27	P1EN048/000093	Qeso	E. ventricosum	West_Shewa	Oromia	Ethiopian	8.47199	38.0557
28	P3S60ID912/000912	Unknown red	E. ventricosum	West_Shewa	Oromia	Ethiopian	9.01864	37.4079
29	P3S85ID909/000909	Wild 909	E. ventricosum	un known	un known	Ethiopian	un known	un known
30	P1EN081/E006	Ensete ventricosum	E. ventricosum	un known	un known	nonEthiopian	un known	un known
31	P2S91IDEGLACUM/Eglacum	Ensete glaucum	non E. ventricosum	un known	un known	nonEthiopian	un known	un known
32	P2S94IDLECONG1/lecong1	Ensete lecongkietii	non E. ventricosum	un known	un known	nonEthiopian	un known	un known
33	P2S90IDESUBUM/Esubum	Ensete superbum	non E. ventricosum	un known	un known	nonEthiopian	un known	un known
34	P2S29ID15/000015	Wild 15	E. ventricosum	un known	Oromia	Ethiopian	un known	un known
35	P2S77ID344/000344	Feral green	E. ventricosum	un known	Southern_Nations	Ethiopian	un known	un known
36	P3S35ID829/000829	Ambaro	E. ventricosum	Gamo_Gofa	Southern_Nations	Ethiopian	5.94056	37.2885
37	P3S24ID834/000834	Chamo	E. ventricosum	Gamo_Gofa	Southern_Nations	Ethiopian	6.22189	37.558
38	P3S65ID831/000831	Gopo	E. ventricosum	Gamo_Gofa	Southern_Nations	Ethiopian	5.92936	37.2964
39	P3S52ID824/000824	Sassa	E. ventricosum	Gamo_Gofa	Southern_Nations	Ethiopian	5.94087	37.2894
40	P3S34ID867/000867	Akatonke	E. ventricosum	Gamo_Gofa	Southern_Nations	Ethiopian	6.01645	37.2689
41	P2S21ID519/000519	Damala	E. ventricosum	Sidama	Southern_Nations	Ethiopian	6.9851	38.5242
42	P3S21ID237/000237	Bullo	E. ventricosum	Gamo_Gofa	Southern_Nations	Ethiopian	6.54801	38.5047
43	P3S71ID111/000111	Benjo	E. ventricosum	Arsi	Oromia	Ethiopian	7.0101	38.7212
44	P2S58ID351/000351	Medasho	E. ventricosum	Sidama	Southern_Nations	Ethiopian	6.54319	38.3225
45	P3S53ID110/000110	Sedisso	E. ventricosum	Arsi	Oromia	Ethiopian	7.01017	38.7213
46	P1EN082/EnMu	E. ventricosum Maurelii	E. ventricosum	un known	un known	nonEthiopian	un known	un known
47	P3S81ID277/000277	Torora	E. ventricosum	Sidama	Southern_Nations	Ethiopian	6.54937	38.5039
48	P3S23ID840/000840	Chamesa	E. ventricosum	Gamo_Gofa	Southern_Nations	Ethiopian	5.94071	37.2894

## Sheet: S9
Table S9. Diversity parameters estimated for enset landraces using 15 ensete microsatellite markers
Locus	N	Na	Ne	I	Ho	He	uHe	F
EnM00000763	48	2	1.99653	0.692279	0.0416667	0.499132	0.504386	0.916522
EnM00007557	48	6	1.96671	0.843339	0.708333	0.491536	0.496711	-0.44106
EnM00010373	48	7	3.89189	1.5425	0.0416667	0.743056	0.750877	0.943925
EnM00011571	48	12	10.0392	2.37198	0.479167	0.900391	0.909868	0.467824
EnM00025665	48	5	2.50027	1.12897	0.645833	0.600043	0.60636	-0.076311
EnM00028496	48	5	2.69631	1.22476	0.0208333	0.629123	0.635746	0.966885
EnM00031177	48	3	1.13525	0.277113	0.0625	0.119141	0.120395	0.47541
EnM00037148	48	8	1.27012	0.546926	0.0833333	0.212674	0.214912	0.608163
EnM00042846	48	3	1.50245	0.620932	0.270833	0.334418	0.337939	0.190136
EnM00044531	48	5	1.4109	0.603569	0.25	0.291233	0.294298	0.14158
EnM00046457	48	7	2.07008	0.959298	0.6875	0.516927	0.522368	-0.329975
EnM00047484	48	4	2.31209	0.953461	1	0.567491	0.573465	-0.762141
Loc025	48	2	1.99653	0.692279	0.0416667	0.499132	0.504386	0.916522
Loc027	48	3	1.13525	0.277113	0.0625	0.119141	0.120395	0.47541
Loc029	48	5	2.69631	1.22476	0.0208333	0.629123	0.635746	0.966885
Mean	48	5.13333	2.57466	0.930618	0.294444	0.476837	0.481857	0.363985
Na = No. of Different Alleles
Ne = No. of Effective Alleles = 1 / (Sum pi^2)
I = Shannon's Information Index = -1* Sum (pi * Ln (pi))
Ho = Observed Heterozygosity = No. of Hets / N
He = Expected Heterozygosity = 1 - Sum pi^2
uHe = Unbiased Expected Heterozygosity = (2N / (2N-1)) * He
F = Fixation Index = (He - Ho) / He = 1 - (Ho / He)

## Sheet: S10
Table S10. Analysis of Molecular Variance (AMOVA) among and within populations of four grouped data
Source of variation	df	Sum of squares	MS	Variance component	Percentage variation (%)	PhiPT	P(rand >= data)	Nm
Country of origin
Among Pops	1	38.8644	38.8644	3.28085	0.257234	0.257234	0.001	0.72188
Within Pops	46	435.781	9.47351	9.47351	0.742766
Total	47	474.646		12.7544	1
Species
Among Pops	1	55.5569	55.5569	8.25712	0.475428	0.475428	0.001	0.275841
Within Pops	46	419.089	9.11063	9.11063	0.524572
Total	47	474.646		17.3678	1
Cultivation regions
Among Pops	2	91.9315	45.9658	2.79213	0.247159	0.247159	0.001	0.761495
Within Pops	45	382.714	8.50476	8.50476	0.752841
Total	47	474.646		11.2969	1
Cultivated and wild population
Among Pops	1	36.7997	36.7997	1.86539	0.163864	0.163864	0.001	1.27566
Within Pops	46	437.846	9.51839	9.51839	0.836136
Total	47	474.646		11.3838	1
Probability, P(rand >= data), for PhiPT is based on standard permutation across the full data set.
PhiPT = AP / (WP + AP) = AP / TOT
Nm = [(1 / PhiPT) - 1] / 4
Key: AP = Est. Var. Among Pops, WP = Est. Var. Within Pops
Pvalue is based on 1000 permutations; df = degree of freedom

[truncated: 2 more sheets: S11, S12]
